# Supplementary material for: N′-[(5-Methyl­furan-2-yl)methyl­ene]isonicotinohydrazide
Source: Acta Crystallogr Sect E Struct Rep Online. 2008 Nov 20;64(Pt 12):o2370. doi: 10.1107/S1600536808037276 (PMC2959938; doi:10.1107/S1600536808037276)
Supplement: Supplementary file 2 [file e-64-o2370-Isup2.hkl]

# 
# h,k,l, Fc-squared, Fo-squared, sigma(Fo-squared) and status flag 
# 
data_I
_shelx_title ' a in I4(1)/a' 
_shelx_refln_list_code          4 
_shelx_F_calc_maximum      432.27 
_exptl_crystal_F_000      1920.00 
_reflns_d_resolution_high  0.7491 
 
loop_ 
 _symmetry_equiv_pos_as_xyz 
 'x, y, z' 
 '-x+1/2, -y, z+1/2' 
 '-y+3/4, x+1/4, z+1/4' 
 'y+3/4, -x+3/4, z+3/4' 
 'x+1/2, y+1/2, z+1/2' 
 '-x+1, -y+1/2, z+1' 
 '-y+5/4, x+3/4, z+3/4' 
 'y+5/4, -x+5/4, z+5/4' 
 '-x, -y, -z' 
 'x-1/2, y, -z-1/2' 
 'y-3/4, -x-1/4, -z-1/4' 
 '-y-3/4, x-3/4, -z-3/4' 
 '-x+1/2, -y+1/2, -z+1/2' 
 'x, y+1/2, -z' 
 'y-1/4, -x+1/4, -z+1/4' 
 '-y-1/4, x-1/4, -z-1/4' 
 
_cell_length_a    17.3130 
_cell_length_b    17.3130 
_cell_length_c    15.7487 
_cell_angle_alpha  90.000 
_cell_angle_beta   90.000 
_cell_angle_gamma  90.000 
 
_shelx_F_squared_multiplier     1.000 
 
loop_ 
 _refln_index_h 
 _refln_index_k 
 _refln_index_l 
 _refln_F_squared_calc 
 _refln_F_squared_meas 
 _refln_F_squared_sigma 
 _refln_observed_status 
   0   2   0    33650.43    33256.66   1304.60 o 
   2   2   0     2080.15     1842.66     27.61 o 
  -2   4   0      668.12      553.49      9.19 o 
   0   4   0     3909.59     3500.70     34.72 o 
   2   4   0   186859.30   190165.39   3990.07 o 
   4   4   0      447.86      381.93      6.05 o 
  -4   6   0     8225.95     7883.56     81.51 o 
  -2   6   0     8322.63     7946.54     76.66 o 
   0   6   0     5416.37     5558.46     48.76 o 
   2   6   0    14890.77    14590.70    121.18 o 
   4   6   0    11126.84    11764.02     99.00 o 
   6   6   0     8941.37     9044.70     77.99 o 
  -6   8   0      478.92      567.62     12.10 o 
  -4   8   0     1329.19     1457.61     22.22 o 
  -2   8   0     3462.39     3265.35     35.88 o 
   0   8   0     1822.74     1561.22     17.77 o 
   2   8   0     5017.71     4984.15     45.66 o 
   4   8   0    23292.57    22421.16    185.44 o 
   6   8   0     1486.31     1213.62     15.46 o 
   8   8   0     1492.46     1597.37     19.32 o 
  -8  10   0       47.37       45.26      4.76 o 
  -6  10   0      637.28      615.42     12.12 o 
  -4  10   0     1743.65     1633.70     25.53 o 
  -2  10   0     7932.10     8244.00     82.58 o 
   0  10   0      461.60      365.90      9.07 o 
   2  10   0     3395.48     3522.12     35.14 o 
   4  10   0        0.03       -0.25      2.55 o 
   6  10   0     3635.70     3688.22     37.08 o 
   8  10   0      263.45      200.19      6.84 o 
  10  10   0     1031.68     1141.59     29.36 o 
 -10  12   0      199.39      192.96     13.66 o 
  -8  12   0     2505.78     2469.36     48.42 o 
  -6  12   0     2793.80     2763.76     51.00 o 
  -4  12   0     1064.09     1176.26     28.25 o 
  -2  12   0      129.01       82.55     10.06 o 
   0  12   0     2332.70     2289.01     31.23 o 
   2  12   0     8087.71     7704.40     70.50 o 
   4  12   0       95.78       89.82      5.87 o 
   6  12   0       90.34       77.54      5.17 o 
   8  12   0       29.57       27.74      5.53 o 
  10  12   0      940.61      876.11     26.82 o 
  12  12   0      264.24      249.04     16.81 o 
 -12  14   0      399.95      409.59     20.81 o 
 -10  14   0      423.98      549.68     22.72 o 
  -8  14   0      102.90      120.20     22.98 o 
  -6  14   0      145.54      156.90     12.45 o 
  -4  14   0       35.86       43.05      8.30 o 
  -2  14   0      985.79     1101.92     28.57 o 
   0  14   0       26.54       40.96      5.21 o 
   2  14   0     2745.45     2660.97     36.55 o 
   4  14   0     5510.42     5636.87     59.61 o 
   6  14   0      225.78      253.41      9.00 o 
   8  14   0       12.38       19.18      6.06 o 
  10  14   0      607.32      593.61     23.19 o 
  12  14   0       46.10       29.25      9.48 o 
  14  14   0       68.43       55.38     12.27 o 
 -14  16   0      203.08      242.34     18.93 o 
 -12  16   0      475.39      530.05     25.42 o 
 -10  16   0       17.50       32.11     15.05 o 
  -8  16   0      312.08      295.64     18.17 o 
  -6  16   0      558.90      548.82     22.63 o 
  -4  16   0      204.32      188.22     13.99 o 
  -2  16   0      986.56     1023.06     31.61 o 
   0  16   0     3054.12     3175.94     50.13 o 
   2  16   0        2.09       -4.52      5.59 o 
   4  16   0      113.51      153.32      7.71 o 
   6  16   0        0.02        4.99      5.15 o 
   8  16   0      429.88      366.68     19.28 o 
  10  16   0      109.42      114.06     26.77 o 
  12  16   0       24.16       20.81      9.46 o 
  14  16   0        8.68        7.15     11.93 o 
  16  16   0       56.21       54.49     19.65 o 
 -14  18   0        2.30       11.39     16.27 o 
 -12  18   0        0.50        3.48     10.40 o 
 -10  18   0      470.07      460.08     23.43 o 
  -8  18   0      414.30      418.50     22.76 o 
  -6  18   0       26.21       24.68     11.72 o 
  -4  18   0      647.52      675.86     25.89 o 
  -2  18   0        0.09        5.95      8.90 o 
   0  18   0        4.34        7.19      8.33 o 
   2  18   0        1.86       -6.25      6.25 o 
   4  18   0       15.36        5.22      8.63 o 
   6  18   0      104.48      152.77     18.98 o 
   8  18   0       19.64       31.72     14.64 o 
  10  18   0        0.55        6.24     15.93 o 
  12  18   0       38.42       62.01     13.08 o 
  14  18   0       24.35       25.08     18.16 o 
 -10  20   0      172.38      176.37     26.30 o 
  -8  20   0      253.77      234.17     19.13 o 
  -6  20   0       34.48       79.06     33.55 o 
  -4  20   0        6.10        2.38     15.05 o 
  -2  20   0      256.85      275.11     37.42 o 
   0  20   0       80.02       79.16     12.06 o 
   2  20   0       94.96       81.97     10.30 o 
   4  20   0      309.12      367.82     30.91 o 
  -6  22   0       23.78       35.78     19.52 o 
  -4  22   0      218.24      216.98     19.06 o 
  -2  22   0      199.35      210.40     18.23 o 
   0  22   0        0.68        9.04     10.84 o 
   2  22   0       15.72       22.09     18.30 o 
   4  22   0        4.13       -6.10     16.81 o 
   0   1   1       80.03       21.13      3.69 o 
  -1   2   1     1891.02     1762.13     21.40 o 
   1   2   1     4838.95     4790.44     45.37 o 
  -2   3   1    11531.03    11347.43     80.29 o 
   0   3   1      657.15      601.38      7.69 o 
   2   3   1    38665.82    39923.91    328.14 o 
  -3   4   1      400.55      551.78      6.56 o 
  -1   4   1    36994.57    36836.65    325.43 o 
   1   4   1    53843.39    54121.19    670.93 o 
   3   4   1       94.55       61.79      3.48 o 
  -4   5   1      137.79       91.01      2.53 o 
  -2   5   1     1568.82     1437.79     12.87 o 
   0   5   1     1804.40     1845.73     14.64 o 
   2   5   1     2076.31     1843.89     14.49 o 
   4   5   1     1978.37     2043.90     14.43 o 
  -5   6   1     1164.71     1217.87     10.12 o 
  -3   6   1     2822.44     2773.96     22.81 o 
  -1   6   1     4316.96     4352.09     33.46 o 
   1   6   1     1821.49     1552.36     11.64 o 
   3   6   1    22263.81    23403.99    143.31 o 
   5   6   1      352.40      286.66      4.24 o 
  -6   7   1      595.26      621.36      6.75 o 
  -4   7   1      541.22      607.27      7.59 o 
  -2   7   1     5153.12     5161.93     39.53 o 
   0   7   1       85.57       86.70      3.30 o 
   2   7   1      369.90      355.63      4.81 o 
   4   7   1      784.52      710.86      7.28 o 
   6   7   1     1319.45     1427.79     11.92 o 
  -7   8   1      152.33      132.41      3.50 o 
  -5   8   1       10.04        5.89      1.80 o 
  -3   8   1     4593.84     4830.61     38.04 o 
  -1   8   1     2717.87     2601.09     20.99 o 
   1   8   1      638.97      714.77      8.07 o 
   3   8   1    26564.55    27337.95    158.86 o 
   5   8   1       69.54      113.38      3.77 o 
   7   8   1      193.57      195.89      4.17 o 
  -8   9   1       56.85       97.83      3.70 o 
  -6   9   1       38.29       52.02      2.77 o 
  -4   9   1      179.08      159.10      4.83 o 
  -2   9   1      397.18      441.10      7.12 o 
   0   9   1     7753.61     7683.31     50.70 o 
   2   9   1       77.21       51.77      4.01 o 
   4   9   1      340.84      291.36      5.00 o 
   6   9   1      812.94      831.02      8.85 o 
   8   9   1     1190.05     1239.77     11.75 o 
  -9  10   1      120.00      141.47      6.01 o 
  -7  10   1      213.81      204.16      6.95 o 
  -5  10   1       27.54       17.06      2.61 o 
  -3  10   1     6800.77     7159.38     55.19 o 
  -1  10   1      465.98      405.85      6.73 o 
   1  10   1      534.63      515.41      6.81 o 
   3  10   1      186.17      196.78      4.56 o 
   5  10   1       52.64       33.48      2.49 o 
   7  10   1      193.99      191.46      5.09 o 
   9  10   1      596.05      590.05     10.04 o 
 -10  11   1        1.18        1.61      4.55 o 
  -8  11   1      453.94      436.33      9.64 o 
  -6  11   1      324.44      334.92      9.30 o 
  -4  11   1      628.96      648.96     11.91 o 
  -2  11   1      216.13      267.29      6.25 o 
   0  11   1        3.08        2.48      2.08 o 
   2  11   1      519.13      612.87      7.82 o 
   4  11   1     1737.97     1566.90     13.98 o 
   6  11   1      922.76      868.04     10.26 o 
   8  11   1        0.50        3.39      2.54 o 
  10  11   1     6510.19     6606.12     58.53 o 
 -11  12   1     1771.74     1732.65     28.73 o 
  -9  12   1      440.16      433.90     12.95 o 
  -7  12   1       13.80        8.20      4.07 o 
  -5  12   1       48.52       55.50      5.18 o 
  -3  12   1     1433.45     1540.93     18.93 o 
  -1  12   1      227.36      205.74      6.75 o 
   1  12   1        0.19       -2.11      2.11 o 
   3  12   1        6.61        6.86      2.33 o 
   5  12   1     2117.07     1999.76     17.12 o 
   7  12   1     1219.12     1305.48     19.33 o 
   9  12   1      281.02      263.77      8.86 o 
  11  12   1      916.53      987.67     23.52 o 
 -12  13   1      177.61      163.76     11.78 o 
 -10  13   1      560.14      558.25     15.60 o 
  -8  13   1       27.36       28.83      5.65 o 
  -6  13   1        8.12       16.26      5.08 o 
  -4  13   1       44.36       41.85      5.67 o 
  -2  13   1      628.58      559.07     10.87 o 
   0  13   1       23.31       37.43      3.41 o 
   2  13   1      776.76      703.27      9.29 o 
   4  13   1      429.47      463.45      7.69 o 
   6  13   1    13724.49    13433.32     83.33 o 
   8  13   1     3700.92     3677.97     37.06 o 
  10  13   1      375.97      375.86     12.96 o 
  12  13   1        0.17       -5.20      5.20 o 
 -13  14   1        4.21       -4.37      8.92 o 
 -11  14   1      173.32      177.98     10.48 o 
  -9  14   1      931.32      934.26     20.39 o 
  -7  14   1        7.93        3.28      4.82 o 
  -5  14   1      719.34      739.65     16.97 o 
  -3  14   1        0.16       -3.50      3.50 o 
  -1  14   1     1710.32     1753.09     21.49 o 
   1  14   1      277.40      282.26      7.10 o 
   3  14   1        2.39       -5.03      5.78 o 
   5  14   1        6.81        3.20      3.39 o 
   7  14   1     1752.20     1710.44     22.01 o 
   9  14   1      218.45      235.20      9.24 o 
  11  14   1      643.17      683.16     20.41 o 
  13  14   1        3.87       10.07      6.03 o 
 -14  15   1       92.90       91.36      9.43 o 
 -12  15   1       68.45       87.86      8.94 o 
 -10  15   1        0.01       -0.56      5.99 o 
  -8  15   1      227.00      203.64     10.56 o 
  -6  15   1      731.26      804.89     18.69 o 
  -4  15   1       43.21       42.34      6.32 o 
  -2  15   1     1873.69     1876.14     25.84 o 
   0  15   1       67.01       56.13      6.27 o 
   2  15   1     5084.69     4993.09     43.29 o 
   4  15   1     1959.80     2013.27     18.64 o 
   6  15   1        1.52        0.71      3.98 o 
   8  15   1      352.65      367.90     17.73 o 
  10  15   1        1.71        6.71      5.56 o 
  12  15   1        5.90       -1.98      5.70 o 
  14  15   1        0.61       -3.74      6.16 o 
 -15  16   1        1.07        4.00      7.27 o 
 -13  16   1        0.31       -3.19      6.68 o 
 -11  16   1        4.86        1.33      6.10 o 
  -9  16   1      194.32      190.87     11.00 o 
  -7  16   1     1449.03     1482.88     26.97 o 
  -5  16   1       43.51       51.72      7.11 o 
  -3  16   1        6.89       -2.45      6.69 o 
  -1  16   1      103.77      112.09     10.36 o 
   1  16   1        0.88        2.23      4.35 o 
   3  16   1      352.96      328.37      8.85 o 
   5  16   1       81.86       54.91      4.66 o 
   7  16   1      140.14      116.33      6.83 o 
   9  16   1      171.31      197.59     10.75 o 
  11  16   1       17.26       13.05      6.19 o 
  13  16   1       15.05        7.08      6.44 o 
  15  16   1        3.23       15.84      7.94 o 
 -14  17   1       55.55       73.81     11.26 o 
 -12  17   1       16.98       23.80      7.52 o 
 -10  17   1       13.22       16.45      7.54 o 
  -8  17   1      201.75      215.29     11.71 o 
  -6  17   1      353.34      359.56     19.66 o 
  -4  17   1       16.24        6.67      8.34 o 
  -2  17   1     1413.33     1453.88     25.78 o 
   0  17   1      319.93      324.59     11.15 o 
   2  17   1      112.89      128.17      7.04 o 
   4  17   1       13.78       15.78      4.33 o 
   6  17   1      403.89      459.61     27.99 o 
   8  17   1        0.19       12.70      6.07 o 
  10  17   1        0.32       -0.06      6.05 o 
  12  17   1        7.58       22.43      7.32 o 
  14  17   1        5.50        1.43      7.28 o 
 -13  18   1       28.77       36.07     12.79 o 
 -11  18   1      130.03      137.84     11.21 o 
  -9  18   1        8.77       11.43      7.46 o 
  -7  18   1      425.30      372.50     14.91 o 
  -5  18   1        0.18        1.20      6.93 o 
  -3  18   1        0.06       -0.52      5.87 o 
  -1  18   1        5.84       -2.32      4.96 o 
   1  18   1      459.79      455.33     13.20 o 
   3  18   1      252.07      253.42      9.29 o 
   5  18   1       49.58       39.32      8.47 o 
   7  18   1       14.63       30.93      8.17 o 
   9  18   1       28.67       13.45      9.29 o 
  11  18   1        4.63       -6.34      6.34 o 
  13  18   1        2.37        4.82     14.13 o 
 -12  19   1        3.69      -10.08     10.78 o 
 -10  19   1       15.83        9.58      7.61 o 
  -8  19   1       23.65       42.48      9.04 o 
  -6  19   1      588.43      572.23     18.08 o 
  -4  19   1       25.76       19.64      7.17 o 
  -2  19   1       17.71       18.38      6.90 o 
   0  19   1       10.24        6.76      6.98 o 
   2  19   1      355.78      414.50     13.30 o 
   4  19   1        0.18        2.48      7.35 o 
   6  19   1       30.87       -2.17     14.10 o 
  10  19   1        0.36       -3.71      9.67 o 
  12  19   1        1.98        5.02     11.07 o 
 -11  20   1        6.90       -6.87      9.75 o 
  -9  20   1       14.89        8.93      9.05 o 
  -7  20   1      184.57      183.35     12.28 o 
  -5  20   1      199.02      233.59     12.95 o 
  -3  20   1      100.88      114.20      9.86 o 
  -1  20   1        4.37        1.62      6.77 o 
   1  20   1      267.02      264.88     11.20 o 
   3  20   1      202.35      222.32     12.04 o 
   5  20   1       54.23       54.14     12.64 o 
  -8  21   1        6.51       18.40     12.97 o 
  -6  21   1        9.74       19.20      8.22 o 
  -4  21   1        1.24        4.33      7.16 o 
  -2  21   1       70.35       78.17      9.28 o 
   0  21   1        2.72        7.37      7.16 o 
   2  21   1        1.78       -1.52      7.10 o 
   4  21   1       41.28       45.30     18.43 o 
  -5  22   1       97.32       73.45     15.67 o 
  -3  22   1       53.16       38.36      8.84 o 
  -1  22   1        1.35       -1.83      7.26 o 
   1  22   1        0.65       -8.36      8.36 o 
   3  22   1       70.68       83.73     22.96 o 
   0  23   1        0.72       -2.62     14.77 o 
   2  23   1       56.63       47.31     20.74 o 
   1   1   2     2645.06     2568.22     30.45 o 
   0   2   2    38542.38    37033.45    375.91 o 
   2   2   2    39306.95    38541.09    655.33 o 
  -1   3   2      136.38      145.52      3.42 o 
   1   3   2    32550.13    33047.18    231.08 o 
   3   3   2     1617.42     1676.06     14.16 o 
  -2   4   2     6657.59     7139.00     56.05 o 
   0   4   2     5939.26     5726.14     45.36 o 
   2   4   2   150483.97   148662.28   2645.84 o 
   4   4   2       81.33       24.20      1.41 o 
  -3   5   2     4386.81     4346.57     36.29 o 
  -1   5   2    13167.01    13115.11    100.27 o 
   1   5   2    32878.00    32736.95    211.29 o 
   3   5   2     1622.03     1380.89     11.15 o 
   5   5   2      877.30      983.33      8.96 o 
  -4   6   2     2303.82     2175.03     18.94 o 
  -2   6   2     1797.71     1719.52     16.47 o 
   0   6   2     8560.55     8908.46     65.83 o 
   2   6   2    21332.11    20897.55    121.58 o 
   4   6   2     2707.75     3031.21     21.56 o 
   6   6   2      116.34       90.38      4.39 o 
  -5   7   2     6702.01     7006.45     48.65 o 
  -3   7   2        6.35       19.72      4.05 o 
  -1   7   2       12.20       25.44      1.91 o 
   1   7   2        0.85       -0.59      1.22 o 
   3   7   2    16260.34    17484.80    102.76 o 
   5   7   2     4639.94     4663.13     30.46 o 
   7   7   2      640.23      589.32      6.81 o 
  -6   8   2     2465.80     2614.26     18.26 o 
  -4   8   2      447.48      358.71      6.27 o 
  -2   8   2      656.69      624.19      8.15 o 
   0   8   2     5018.92     5027.67     36.36 o 
   2   8   2     2498.82     2442.12     17.82 o 
   4   8   2    11861.98    11431.11     69.15 o 
   6   8   2     1560.77     1552.84     12.96 o 
   8   8   2      960.63      875.96      9.95 o 
  -7   9   2       13.82       10.28      3.18 o 
  -5   9   2     8713.10     8493.72     58.94 o 
  -3   9   2     1683.81     1744.55     17.06 o 
  -1   9   2      332.50      278.72      6.53 o 
   1   9   2      239.96      238.52      4.86 o 
   3   9   2     1729.68     1780.29     14.42 o 
   5   9   2       55.89       18.25      2.05 o 
   7   9   2     4414.01     4460.58     30.50 o 
   9   9   2     1004.65      983.75     13.30 o 
  -8  10   2       29.03       37.75      5.53 o 
  -6  10   2      431.22      396.37      8.58 o 
  -4  10   2     3395.83     3559.62     33.75 o 
  -2  10   2     1698.33     1795.36     19.09 o 
   0  10   2      604.01      738.79      9.18 o 
   2  10   2      210.47      240.24      4.83 o 
   4  10   2     4005.90     4081.61     28.28 o 
   6  10   2      169.86      232.08      4.99 o 
   8  10   2       86.43       81.43      4.46 o 
  10  10   2        2.30        8.46      3.33 o 
  -9  11   2        0.76       -1.87      3.38 o 
  -7  11   2      102.96       96.08      6.20 o 
  -5  11   2      120.41      132.30      6.03 o 
  -3  11   2     2774.38     2881.30     31.49 o 
  -1  11   2      338.79      284.83      6.74 o 
   1  11   2      781.56      712.78     10.08 o 
   3  11   2      767.83      827.00      9.34 o 
   5  11   2       14.18       27.63      2.58 o 
   7  11   2      160.84      166.15      4.94 o 
   9  11   2      915.86      928.70     13.61 o 
  11  11   2      102.11       97.89      6.27 o 
 -10  12   2       38.67       36.98      6.39 o 
  -8  12   2     1161.54     1149.95     24.04 o 
  -6  12   2      170.46      152.31      6.78 o 
  -4  12   2     1006.27     1042.97     15.15 o 
  -2  12   2        5.03        0.04      3.67 o 
   0  12   2       28.52       40.37      3.38 o 
   2  12   2       68.06       86.49      3.60 o 
   4  12   2       46.56       31.61      2.83 o 
   6  12   2     4370.66     4165.50     33.09 o 
   8  12   2      843.26      890.92     13.44 o 
  10  12   2       94.68      122.97      6.77 o 
  12  12   2       59.17       59.03      7.47 o 
 -11  13   2      631.82      653.72     17.46 o 
  -9  13   2       44.40       34.64      6.39 o 
  -7  13   2       13.43       13.28      5.09 o 
  -5  13   2     1388.13     1436.99     23.71 o 
  -3  13   2      301.73      314.10     10.31 o 
  -1  13   2      187.26      220.14      7.20 o 
   1  13   2     2179.97     2145.90     21.83 o 
   3  13   2     1009.19      942.67     11.62 o 
   5  13   2        9.41        0.17      4.43 o 
   7  13   2      786.60      835.52     13.25 o 
   9  13   2       37.82       23.69      4.82 o 
  11  13   2       31.72       26.20      6.64 o 
  13  13   2        0.82       -5.26      5.26 o 
 -12  14   2      273.89      246.23     12.17 o 
 -10  14   2      884.98      869.20     20.09 o 
  -8  14   2      230.18      213.52     10.68 o 
  -6  14   2      173.09      179.38     13.52 o 
  -4  14   2       37.47       39.64      5.33 o 
  -2  14   2        1.23        4.79      3.65 o 
   0  14   2      174.23      199.15      7.13 o 
   2  14   2     2000.84     1862.44     20.67 o 
   4  14   2      354.34      378.59      7.55 o 
   6  14   2      593.74      613.93     14.56 o 
   8  14   2      104.13       95.66      6.27 o 
  10  14   2        3.63        4.04      5.13 o 
  12  14   2       56.30       77.78      8.10 o 
  14  14   2      123.56      105.73      9.75 o 
 -13  15   2       32.33       33.65      8.07 o 
 -11  15   2      496.07      544.19     16.82 o 
  -9  15   2        7.75       -1.74      6.69 o 
  -7  15   2       80.31       59.60      7.30 o 
  -5  15   2      344.76      326.11     12.08 o 
  -3  15   2      416.41      454.55     12.41 o 
  -1  15   2      122.77      102.14      6.11 o 
   1  15   2      274.82      280.13      8.90 o 
   3  15   2     1038.88     1047.77     15.09 o 
   5  15   2      632.73      642.26     11.09 o 
   7  15   2       29.61       23.88      4.29 o 
   9  15   2      665.00      668.04     13.89 o 
  11  15   2       22.30       13.66      5.96 o 
  13  15   2        5.67        0.03      6.09 o 
  15  15   2        1.84       13.09      7.09 o 
 -14  16   2       57.85       52.57      8.97 o 
 -12  16   2        0.00       -3.31      8.24 o 
 -10  16   2      291.00      291.85     18.59 o 
  -8  16   2        8.82       16.79      6.70 o 
  -6  16   2        0.09        3.33      5.59 o 
  -4  16   2      310.20      314.84     13.19 o 
  -2  16   2     1559.26     1603.49     24.27 o 
   0  16   2      288.13      307.54     11.38 o 
   2  16   2      143.50      154.02      7.15 o 
   4  16   2       15.18        5.89      3.86 o 
   6  16   2       44.12       56.75      5.62 o 
   8  16   2      119.65      112.83      7.56 o 
  10  16   2        3.43        6.39      5.56 o 
  12  16   2       24.00       24.33      7.37 o 
  14  16   2       38.39       62.68      9.88 o 
  16  16   2      156.53      191.54     19.15 o 
 -15  17   2        0.43        6.94     10.85 o 
 -13  17   2        0.24        2.13      7.83 o 
 -11  17   2       22.83       32.55      7.69 o 
  -9  17   2       72.46       81.53      9.09 o 
  -7  17   2        1.70       -2.12      6.07 o 
  -5  17   2       34.64       34.28     10.08 o 
  -3  17   2      691.40      656.02     15.78 o 
  -1  17   2      292.62      324.14     11.26 o 
   1  17   2      451.60      487.24     13.63 o 
   3  17   2        1.15       -1.37      4.08 o 
   5  17   2     1054.98     1040.21     17.53 o 
   7  17   2        6.18        8.45      5.93 o 
   9  17   2       76.88       82.45     10.04 o 
  11  17   2        0.62        9.85      7.14 o 
  13  17   2      161.43      204.68     12.69 o 
  15  17   2        0.04       11.72     17.01 o 
 -14  18   2       33.16       23.10     14.50 o 
 -12  18   2       20.09       36.00     11.25 o 
 -10  18   2        8.29        2.38      7.06 o 
  -8  18   2       19.39       10.52      7.35 o 
  -6  18   2      731.81      764.55     20.10 o 
  -4  18   2      211.58      192.45     10.96 o 
  -2  18   2      341.44      371.29     12.47 o 
   0  18   2      121.83      135.95      8.32 o 
   2  18   2       26.14       44.04      6.16 o 
   4  18   2       14.25       10.81      6.26 o 
   6  18   2        0.88       -6.52      6.52 o 
   8  18   2      119.48      136.27     15.09 o 
  10  18   2        1.06       -0.73      9.38 o 
  12  18   2       28.77       50.40     10.30 o 
  14  18   2        0.04       -7.50     13.25 o 
 -11  19   2       21.80       22.40     11.23 o 
  -9  19   2       29.01       51.05      8.89 o 
  -7  19   2      101.22       94.53     11.56 o 
  -5  19   2      375.58      369.02     14.91 o 
  -3  19   2       15.71        2.90      6.48 o 
  -1  19   2       21.63       11.47      5.83 o 
   1  19   2        2.98       -4.66      5.12 o 
   3  19   2       23.69       29.66      7.03 o 
   5  19   2      185.45      217.80     16.65 o 
   7  19   2       39.28       26.82      8.90 o 
   9  19   2        8.42       16.88     10.91 o 
  11  19   2        5.77        6.64     13.49 o 
 -10  20   2       10.19        6.34     12.13 o 
  -8  20   2      239.86      261.60     14.12 o 
  -6  20   2      178.62      188.08     13.79 o 
  -4  20   2       67.94       86.76      9.42 o 
  -2  20   2       48.28       43.59      7.98 o 
   0  20   2       14.28       12.24      9.04 o 
   2  20   2       10.46       10.21      6.99 o 
   4  20   2        8.67        2.41      7.56 o 
   6  20   2        0.50       -9.58     10.23 o 
  10  20   2       25.59       37.99     13.56 o 
  -9  21   2       18.13       23.04     12.27 o 
  -7  21   2        1.46       15.59     12.75 o 
  -5  21   2      106.12      105.76     10.67 o 
  -3  21   2        2.25        8.80      7.51 o 
  -1  21   2        1.54       -6.08      6.08 o 
   1  21   2        4.64        4.65      7.03 o 
   3  21   2        7.12        7.78      8.42 o 
   5  21   2        4.98       -2.12     20.06 o 
  -6  22   2       24.72       22.16     13.89 o 
  -4  22   2       47.95       33.39     12.92 o 
  -2  22   2        0.45       -7.22      7.22 o 
   0  22   2      119.54      109.12     12.75 o 
   2  22   2        0.94       -6.30      7.29 o 
   4  22   2      187.45      181.40     21.35 o 
   0   1   3    19638.60    18582.84    174.07 o 
  -1   2   3     8225.61     8365.06     59.86 o 
   1   2   3     1147.74      972.13     10.88 o 
  -2   3   3    28641.22    27580.01    201.96 o 
   0   3   3       36.94       37.79      7.95 o 
   2   3   3    44770.20    45710.27    380.65 o 
  -3   4   3     3102.18     3188.48     27.72 o 
  -1   4   3    26989.80    26705.68    185.82 o 
   1   4   3       67.96       58.26      2.21 o 
   3   4   3     6455.50     6340.01     39.36 o 
  -4   5   3       34.50       44.54      2.65 o 
  -2   5   3     5625.81     5132.98     47.14 o 
   0   5   3      549.85      598.65      7.35 o 
   2   5   3     4101.55     4102.81     29.82 o 
   4   5   3     3851.66     4169.68     28.24 o 
  -5   6   3     1505.61     1607.88     17.21 o 
  -3   6   3       79.27       94.13      3.53 o 
  -1   6   3     6740.70     6988.11     51.80 o 
   1   6   3     1834.37     2017.25     15.44 o 
   3   6   3    19414.74    20001.66    116.86 o 
   5   6   3      132.38      209.02      3.58 o 
  -6   7   3      746.13      659.36      6.57 o 
  -4   7   3      669.81      701.25     10.15 o 
  -2   7   3        0.46        6.03      1.38 o 
   0   7   3      277.34      261.68      6.66 o 
   2   7   3        2.64       -0.60      1.96 o 
   4   7   3     1541.99     1551.31     12.47 o 
   6   7   3     1812.20     1960.46     14.84 o 
  -7   8   3      143.25      169.45     10.74 o 
  -5   8   3     2101.37     2389.28     24.28 o 
  -3   8   3      125.09      138.83      4.80 o 
  -1   8   3     7507.06     7881.82     58.93 o 
   1   8   3     9978.76    10828.66     73.44 o 
   3   8   3      194.28      229.08      4.34 o 
   5   8   3     1757.01     1706.38     14.51 o 
   7   8   3      147.74      177.81      4.46 o 
  -8   9   3      141.30      153.85      8.06 o 
  -6   9   3     1038.19     1045.71     14.23 o 
  -4   9   3       58.72       63.87      4.00 o 
  -2   9   3     3905.18     4123.88     36.59 o 
   0   9   3     4352.79     4438.71     35.71 o 
   2   9   3     2210.95     2192.46     17.87 o 
   4   9   3      133.23      131.16      3.64 o 
   6   9   3      142.07      118.77      3.53 o 
   8   9   3      298.27      279.79      7.79 o 
  -9  10   3      158.38      147.50      5.85 o 
  -7  10   3        3.22       10.23      3.04 o 
  -5  10   3     4714.42     4926.24     44.56 o 
  -3  10   3      681.92      759.59     11.78 o 
  -1  10   3      567.92      600.01     10.01 o 
   1  10   3        0.37       -1.91      1.91 o 
   3  10   3     1594.51     1535.50     13.49 o 
   5  10   3     3100.97     3259.56     23.79 o 
   7  10   3      351.25      404.08      8.34 o 
   9  10   3       84.77      102.81      5.47 o 
 -10  11   3      361.45      378.09      9.96 o 
  -8  11   3      103.25       83.14      5.90 o 
  -6  11   3      543.62      584.21     12.09 o 
  -4  11   3      297.77      329.57      8.36 o 
  -2  11   3       31.91       69.47      4.77 o 
   0  11   3      256.31      240.07      5.48 o 
   2  11   3     1287.87     1220.94     12.56 o 
   4  11   3      355.01      344.89      6.04 o 
   6  11   3      814.26      801.31     12.45 o 
   8  11   3     2080.34     2028.39     21.95 o 
  10  11   3     1090.36     1058.83     15.24 o 
 -11  12   3     1823.98     1808.02     23.85 o 
  -9  12   3      683.60      656.87     12.94 o 
  -7  12   3      150.74      134.00      6.23 o 
  -5  12   3       98.67       94.51      5.37 o 
  -3  12   3       11.37       17.49      3.62 o 
  -1  12   3     1115.02     1069.02     15.11 o 
   1  12   3      574.16      462.22      8.54 o 
   3  12   3        6.63        6.49      2.28 o 
   5  12   3      391.31      339.54      6.44 o 
   7  12   3       53.57       73.62      4.84 o 
   9  12   3      543.60      550.71     12.56 o 
  11  12   3     1068.39     1058.12     17.32 o 
 -12  13   3       80.80       81.88      8.35 o 
 -10  13   3       16.26       14.17      5.53 o 
  -8  13   3      425.08      409.97     10.44 o 
  -6  13   3        9.07       18.28      4.33 o 
  -4  13   3       63.40       56.96      4.87 o 
  -2  13   3       61.79       73.32      4.97 o 
   0  13   3     1042.18     1041.47     15.27 o 
   2  13   3        4.84        0.91      2.78 o 
   4  13   3      197.08      166.89      5.09 o 
   6  13   3     1122.61     1111.83     15.24 o 
   8  13   3     2122.89     1978.00     22.43 o 
  10  13   3      146.16      117.88      6.87 o 
  12  13   3       84.71       76.28      7.94 o 
 -13  14   3       75.34       87.04      9.02 o 
 -11  14   3      326.90      314.77     13.26 o 
  -9  14   3     1880.69     1932.10     27.85 o 
  -7  14   3      261.61      282.81     11.96 o 
  -5  14   3      284.21      255.46     11.43 o 
  -3  14   3       79.03       91.39      5.72 o 
  -1  14   3       86.98       97.40      6.99 o 
   1  14   3       31.57       14.47      4.02 o 
   3  14   3      655.86      627.92     13.67 o 
   5  14   3       32.25       51.32      5.73 o 
   7  14   3      640.06      676.77     12.19 o 
   9  14   3       10.62        6.01      4.22 o 
  11  14   3       50.17       58.14      6.91 o 
  13  14   3      375.74      406.47     14.77 o 
 -14  15   3      186.23      204.10     16.20 o 
 -12  15   3      182.59      212.75     11.96 o 
 -10  15   3      358.73      389.04     18.55 o 
  -8  15   3       91.08       73.37      8.53 o 
  -6  15   3      317.30      310.08     11.95 o 
  -4  15   3      536.53      536.16     15.03 o 
  -2  15   3      100.72      125.58      6.57 o 
   0  15   3      286.76      276.00      8.81 o 
   2  15   3     2407.08     2404.30     33.34 o 
   4  15   3      936.94      891.81     15.39 o 
   6  15   3      380.86      376.92     10.26 o 
   8  15   3      113.41       99.62      6.53 o 
  10  15   3      226.59      224.93      8.98 o 
  12  15   3       17.96       19.08      7.49 o 
  14  15   3       79.96       82.17      9.52 o 
 -15  16   3        9.46       18.39      9.41 o 
 -13  16   3       62.94       59.77      8.94 o 
 -11  16   3        7.06        9.28      6.73 o 
  -9  16   3      864.86      805.60     20.28 o 
  -7  16   3      108.25      112.98      9.09 o 
  -5  16   3      278.31      278.25     11.54 o 
  -3  16   3        3.01        6.24      4.99 o 
  -1  16   3      609.86      625.17     14.45 o 
   1  16   3     1146.76     1225.27     18.50 o 
   3  16   3      124.24      127.55      7.88 o 
   5  16   3       84.59      122.41     11.05 o 
   7  16   3      538.88      513.61     16.28 o 
   9  16   3      263.87      260.62     10.58 o 
  11  16   3        8.10        6.16      6.10 o 
  13  16   3       92.46      126.52     10.47 o 
  15  16   3        4.73       26.59      7.84 o 
 -14  17   3       25.14       19.20     11.69 o 
 -12  17   3       73.90       97.18      9.97 o 
 -10  17   3        0.36       -6.19      6.19 o 
  -8  17   3        3.48        8.97      6.41 o 
  -6  17   3        9.12       10.14      6.50 o 
  -4  17   3      723.76      767.96     17.12 o 
  -2  17   3      816.32      830.90     17.27 o 
   0  17   3      533.35      545.49     13.92 o 
   2  17   3      144.76      142.45      7.21 o 
   4  17   3        2.38       -0.88      4.67 o 
   6  17   3       48.93       62.09      7.03 o 
   8  17   3      137.95      139.40     10.55 o 
  10  17   3       43.00       57.91      9.41 o 
  12  17   3       22.80       39.21      9.74 o 
  14  17   3        3.09        2.51      7.32 o 
 -13  18   3        7.09       39.74     13.45 o 
 -11  18   3       94.60       94.80     10.19 o 
  -9  18   3      114.63      143.49     12.66 o 
  -7  18   3      626.44      610.70     18.62 o 
  -5  18   3        6.43       11.25      7.47 o 
  -3  18   3       53.99       76.08      7.61 o 
  -1  18   3       36.80       44.20      6.38 o 
   1  18   3      226.94      226.84      9.87 o 
   3  18   3       43.07       21.05      6.77 o 
   5  18   3      270.13      247.06     11.67 o 
   7  18   3        0.74        1.80      6.09 o 
   9  18   3      249.54      305.10     20.36 o 
  11  18   3       27.54       34.19     11.45 o 
  13  18   3      105.23      136.23     13.87 o 
 -12  19   3       47.21       63.57     15.20 o 
 -10  19   3       14.18       12.66      7.75 o 
  -8  19   3        9.66       28.74      8.12 o 
  -6  19   3        4.78       10.52      7.03 o 
  -4  19   3       72.04       63.21     10.47 o 
  -2  19   3       97.90       84.35      9.25 o 
   0  19   3       41.61       51.83      6.95 o 
   2  19   3       68.53       77.57      9.18 o 
   4  19   3       15.48       16.19     10.62 o 
   6  19   3       24.20       43.29      9.39 o 
   8  19   3       63.30       83.49     11.01 o 
  10  19   3        4.28       35.16     11.72 o 
  12  19   3       26.81       15.64     15.66 o 
 -11  20   3       55.25       45.17     14.51 o 
  -9  20   3       31.60       31.97     12.70 o 
  -7  20   3       53.62       75.83      9.64 o 
  -5  20   3        1.76        0.97      6.70 o 
  -3  20   3       21.09       19.19      7.30 o 
  -1  20   3       31.58       36.40      7.03 o 
   1  20   3        2.39       -9.52     10.61 o 
   3  20   3       36.87       16.09      8.84 o 
   5  20   3       97.69      106.14     14.52 o 
   7  20   3       52.98       64.15     13.44 o 
   9  20   3       42.02       77.33     14.68 o 
  11  20   3       29.20       54.63     21.28 o 
  -8  21   3       11.58       12.56     12.13 o 
  -6  21   3       12.60       26.20     10.37 o 
  -4  21   3      125.25      156.06     11.55 o 
  -2  21   3       17.66       21.17      7.64 o 
   0  21   3        1.07        9.76      7.58 o 
   2  21   3       26.84       27.72      9.41 o 
   4  21   3       29.70       50.56     12.56 o 
   6  21   3      124.77      127.96     15.92 o 
  -5  22   3       92.01       98.45     16.36 o 
  -3  22   3       27.42       59.57     13.11 o 
  -1  22   3        6.59        0.76      9.17 o 
   1  22   3      203.75      236.16     13.64 o 
   3  22   3      264.89      279.27     28.06 o 
   5  22   3        6.26        8.59     11.78 o 
   0   0   4    13020.79    11371.48    219.31 o 
   1   1   4    22673.82    22687.82    171.13 o 
   0   2   4    24209.27    22755.03    140.33 o 
   2   2   4    23632.00    22703.64    158.24 o 
  -1   3   4     7700.93     7024.46     51.61 o 
   1   3   4     7043.54     7236.55     60.16 o 
   3   3   4      157.07      111.98      2.96 o 
  -2   4   4     5846.57     5704.92     42.94 o 
   0   4   4     5931.52     6033.46     48.64 o 
   2   4   4    26568.58    26498.69    158.26 o 
   4   4   4     3902.91     3912.92     33.82 o 
  -3   5   4      617.67      616.56      8.82 o 
  -1   5   4      938.34      922.79      9.75 o 
   1   5   4     4866.43     5122.79     36.34 o 
   3   5   4     1692.94     1669.74     12.58 o 
   5   5   4     4836.86     5205.24     38.29 o 
  -4   6   4     2733.70     3079.30     28.59 o 
  -2   6   4     3871.40     3937.35     37.81 o 
   0   6   4      290.50      251.46      7.94 o 
   2   6   4     4376.54     4431.27     30.57 o 
   4   6   4        2.33       14.04      2.38 o 
   6   6   4     7454.74     7686.30     54.99 o 
  -5   7   4    18681.28    19452.48    149.84 o 
  -3   7   4     2480.12     2414.09     23.81 o 
  -1   7   4     1746.59     1862.77     18.41 o 
   1   7   4      110.61      167.59      3.86 o 
   3   7   4    13386.85    14385.29     90.77 o 
   5   7   4     1464.92     1562.88     13.49 o 
   7   7   4      565.64      667.95     10.23 o 
  -6   8   4        1.65       -0.89      2.25 o 
  -4   8   4      199.49      220.82      6.13 o 
  -2   8   4       11.14        3.38      1.53 o 
   0   8   4      906.59     1119.23     12.25 o 
   2   8   4       76.85       47.27      2.55 o 
   4   8   4    10083.76     9760.62     72.78 o 
   6   8   4      855.31      964.89     10.21 o 
   8   8   4      150.14      131.27      5.58 o 
  -7   9   4      567.84      644.51     10.54 o 
  -5   9   4      829.45      872.05     12.94 o 
  -3   9   4       65.16       52.47      5.11 o 
  -1   9   4     4036.54     4135.13     37.44 o 
   1   9   4        1.21       -1.76      1.76 o 
   5   9   4       16.88       15.25      2.28 o 
   7   9   4       40.81       53.48      3.90 o 
   9   9   4      357.82      373.80      8.62 o 
  -8  10   4      284.47      244.74     12.89 o 
  -6  10   4      544.13      506.43     10.32 o 
  -4  10   4      106.96      113.90      5.86 o 
  -2  10   4      278.46      271.44      7.16 o 
   0  10   4       23.69       31.98      2.52 o 
   2  10   4     1554.35     1417.94     14.16 o 
   4  10   4     6064.12     6326.70     43.98 o 
   6  10   4       16.73        8.07      2.86 o 
   8  10   4     1087.74     1062.87     14.62 o 
  10  10   4      196.07      188.90      7.34 o 
  -9  11   4       99.49       78.45      9.03 o 
  -7  11   4      632.20      687.91     12.49 o 
  -5  11   4        2.29        3.81      3.02 o 
  -3  11   4     1799.22     1855.03     21.53 o 
  -1  11   4       40.24       63.05      4.28 o 
   1  11   4      314.17      292.25      6.60 o 
   3  11   4        6.62       22.91      2.75 o 
   5  11   4       14.20       30.70      3.26 o 
   7  11   4       92.87       99.81      5.07 o 
   9  11   4        0.40       -0.03      3.23 o 
  11  11   4        4.70       -3.16      3.70 o 
 -10  12   4     1301.62     1367.83     21.91 o 
  -8  12   4      295.75      282.59      8.32 o 
  -6  12   4     1150.11     1077.85     16.36 o 
  -4  12   4      185.45      206.94      7.13 o 
  -2  12   4     1601.54     1508.20     19.14 o 
   0  12   4     2251.84     2257.91     24.86 o 
   2  12   4     2579.29     2655.81     25.26 o 
   4  12   4     1619.25     1580.77     15.65 o 
   6  12   4      486.89      447.63      9.40 o 
   8  12   4      933.55      892.56     13.80 o 
  10  12   4      420.96      396.65     10.98 o 
  12  12   4       15.90        6.13      5.43 o 
 -11  13   4       81.69       75.33      7.26 o 
  -9  13   4        0.04       -4.85      4.85 o 
  -7  13   4       84.82       74.36      5.70 o 
  -5  13   4       34.75       22.28      4.18 o 
  -3  13   4     1478.66     1495.14     19.65 o 
  -1  13   4      187.86      178.84      6.86 o 
   1  13   4      267.40      245.76      7.60 o 
   3  13   4      172.64      180.39      9.74 o 
   5  13   4      590.77      594.13     10.94 o 
   7  13   4      145.70      119.06      5.91 o 
   9  13   4      114.57      103.36      5.99 o 
  11  13   4       58.60       48.77      5.81 o 
  13  13   4        6.36       -2.61      5.80 o 
 -12  14   4       69.51       78.80      8.84 o 
 -10  14   4     1523.89     1533.80     24.90 o 
  -8  14   4       21.46       11.47      4.68 o 
  -6  14   4      358.17      328.80     10.80 o 
  -4  14   4       21.84       19.31      4.32 o 
  -2  14   4        9.98       11.09      4.01 o 
   0  14   4        0.21       -3.56      3.56 o 
   2  14   4       17.66       31.55      5.59 o 
   4  14   4        0.16        3.61      4.58 o 
   6  14   4      167.50      168.19      7.39 o 
   8  14   4      315.77      314.75      8.96 o 
  10  14   4      149.57      149.79      7.67 o 
  12  14   4        1.32       -2.14      5.11 o 
  14  14   4      216.08      219.33     19.02 o 
 -13  15   4       59.40       58.77      8.61 o 
 -11  15   4        0.06       -2.08      5.87 o 
  -9  15   4        0.02       -2.84      5.22 o 
  -7  15   4       23.91       11.93      6.17 o 
  -5  15   4       98.56       99.94      7.16 o 
  -3  15   4       25.04       23.09      4.69 o 
  -1  15   4      195.81      165.48      7.22 o 
   1  15   4       69.05       62.43      5.59 o 
   3  15   4     1351.67     1373.54     24.04 o 
   5  15   4      338.32      339.56     11.08 o 
   7  15   4      121.49      110.60      6.73 o 
   9  15   4        8.41        1.73      4.68 o 
  11  15   4        8.03        4.26      5.85 o 
  13  15   4       20.88       18.52      7.06 o 
  15  15   4      281.42      295.70     14.76 o 
 -14  16   4        4.47        7.00      7.18 o 
 -12  16   4        0.19        6.56      6.97 o 
 -10  16   4       31.07       34.13      7.99 o 
  -8  16   4      472.92      448.80     15.48 o 
  -6  16   4       19.75       18.64      6.21 o 
  -4  16   4        2.82        4.35      4.83 o 
  -2  16   4        8.28        7.04      4.47 o 
   0  16   4      107.44       98.40      6.56 o 
   2  16   4      794.15      768.80     14.29 o 
   4  16   4        0.48        2.61      5.02 o 
   6  16   4       85.49       72.23      6.87 o 
   8  16   4        0.17        0.33      5.27 o 
  10  16   4       47.78       54.90      7.35 o 
  12  16   4       10.40       12.51      6.99 o 
  14  16   4        1.45        5.29      7.25 o 
  16  16   4        0.17       23.95     12.62 o 
 -15  17   4       57.64       63.57     19.25 o 
 -13  17   4        2.10       -3.43      7.06 o 
 -11  17   4        0.40        1.59      6.90 o 
  -9  17   4       36.07       49.57      8.47 o 
  -7  17   4       11.43       12.78      6.63 o 
  -5  17   4      112.88      104.77     12.78 o 
  -3  17   4       66.89       58.55      6.89 o 
  -1  17   4       31.07       20.97      5.73 o 
   1  17   4       17.17       10.85      4.57 o 
   3  17   4        4.90       14.59      5.12 o 
   5  17   4       57.69       63.26      8.45 o 
   7  17   4       92.75       92.78      7.82 o 
   9  17   4       32.22       37.18      7.72 o 
  11  17   4       82.45       68.42     13.16 o 
  13  17   4        0.06        1.89      8.06 o 
 -12  18   4        0.28       -7.52      7.52 o 
 -10  18   4       15.07        8.14      7.44 o 
  -8  18   4       24.62       50.81      8.78 o 
  -6  18   4      171.00      194.75     11.34 o 
  -4  18   4      177.91      147.39      9.31 o 
  -2  18   4      126.85      116.40      8.25 o 
   0  18   4       28.73       28.73      5.79 o 
   2  18   4      497.34      506.86     18.21 o 
   4  18   4       32.98       25.16      7.30 o 
   6  18   4      205.59      203.89     11.33 o 
   8  18   4       23.37       21.97      6.97 o 
  10  18   4       66.45      101.91     15.27 o 
  12  18   4        8.53        9.78     11.27 o 
 -11  19   4        2.34        8.82     11.54 o 
  -9  19   4       23.66       23.55      9.15 o 
  -7  19   4       14.88       11.26      9.47 o 
  -5  19   4        0.34        4.19      6.68 o 
  -3  19   4      117.48      102.60      8.51 o 
  -1  19   4       13.93       13.21      5.81 o 
   1  19   4       81.50       80.22     10.08 o 
   3  19   4        0.29       -2.65      7.28 o 
   5  19   4        8.75        6.23      6.53 o 
   7  19   4        6.46        2.71     12.20 o 
   9  19   4      210.25      254.90     16.45 o 
  11  19   4      206.23      255.74     21.28 o 
 -10  20   4       55.12       46.45     15.32 o 
  -8  20   4       52.89       61.58     11.62 o 
  -6  20   4       11.15       13.48      7.94 o 
  -4  20   4       31.82       33.57      7.99 o 
  -2  20   4        0.49       -5.53      5.53 o 
   0  20   4       56.37       40.53      8.67 o 
   2  20   4      154.44      186.87     13.39 o 
   4  20   4       20.24       12.16      8.28 o 
   6  20   4        1.08       -1.03     10.11 o 
   8  20   4        0.18       16.56      9.81 o 
  10  20   4      151.40      180.16     23.59 o 
  -7  21   4        1.59       16.19     18.43 o 
  -5  21   4       12.24        7.40      7.66 o 
  -3  21   4       23.62       21.29      7.95 o 
  -1  21   4       40.39       17.32      7.96 o 
   1  21   4      131.00      166.80     12.96 o 
   3  21   4        0.39        3.48      8.39 o 
   5  21   4      148.41      193.21     17.64 o 
   7  21   4       90.45      111.53     15.96 o 
  -4  22   4       13.57        6.55      9.08 o 
  -2  22   4        2.55       -1.74     11.64 o 
   0  22   4        0.66       -7.41      7.41 o 
   2  22   4        0.81       -5.86      8.71 o 
   4  22   4        1.73       11.74     11.77 o 
   0   1   5      154.30      150.24      4.73 o 
  -1   2   5      743.42      690.17      8.50 o 
   1   2   5     1297.00     1248.21     12.55 o 
  -2   3   5     5747.61     5511.49     41.94 o 
   0   3   5      863.01     1005.98     10.04 o 
   2   3   5      407.94      445.08     10.64 o 
  -3   4   5     6905.79     7648.57     56.82 o 
  -1   4   5     4104.37     4043.60     32.10 o 
   1   4   5     1258.69     1365.53     11.19 o 
   3   4   5      470.89      502.33      6.79 o 
  -4   5   5     3992.41     3901.24     31.60 o 
  -2   5   5      494.86      518.48      6.99 o 
   0   5   5      559.21      553.81      7.99 o 
   2   5   5       42.88       52.35     13.16 o 
   4   5   5      611.41      622.79      8.20 o 
  -5   6   5      374.78      323.69      7.27 o 
  -3   6   5      861.94      775.10     10.92 o 
  -1   6   5      474.34      594.35      7.84 o 
   1   6   5     1599.84     1672.46     15.54 o 
   3   6   5      300.35      516.95      6.16 o 
   5   6   5    13407.86    13647.17     87.25 o 
  -6   7   5       13.08       32.25      3.01 o 
  -4   7   5     1107.82     1023.66     16.42 o 
  -2   7   5      113.09      137.53      5.96 o 
   0   7   5     2819.27     2926.87     26.88 o 
   2   7   5     2591.16     2538.90     24.54 o 
   4   7   5    17272.56    17464.06    107.43 o 
   6   7   5     1022.86     1040.79     12.39 o 
  -7   8   5       13.52        7.14      2.51 o 
  -5   8   5        0.46        7.33      2.65 o 
  -3   8   5     2303.12     2452.55     25.10 o 
  -1   8   5    14270.25    15206.10    117.55 o 
   1   8   5     6511.16     7033.04     52.94 o 
   3   8   5     2038.88     1984.34     17.77 o 
   5   8   5     2394.86     2273.87     18.81 o 
   7   8   5       57.34       74.02      6.73 o 
  -8   9   5       13.01       16.15      4.56 o 
  -6   9   5      682.50      696.59     11.94 o 
  -4   9   5        3.59        3.55      2.68 o 
  -2   9   5      238.03      215.46      6.31 o 
   0   9   5     6966.74     7407.91     56.89 o 
   2   9   5      255.84      259.91      5.41 o 
   4   9   5      126.72       98.62      3.79 o 
   6   9   5      274.73      347.59      7.78 o 
   8   9   5        7.78       11.60      3.23 o 
  -9  10   5      174.44      163.51     12.22 o 
  -7  10   5      687.19      679.25     10.79 o 
  -5  10   5     1272.79     1236.55     16.79 o 
  -3  10   5     1528.97     1600.78     19.36 o 
  -1  10   5      399.34      434.52     10.35 o 
   1  10   5       28.25       -1.54      2.74 o 
   3  10   5     1513.60     1622.30     15.19 o 
   5  10   5     1007.16     1034.05     13.79 o 
   7  10   5       31.62       37.99      4.21 o 
   9  10   5       25.77       32.43      4.15 o 
 -10  11   5      765.67      717.05     13.05 o 
  -8  11   5      173.52      191.44     10.82 o 
  -6  11   5      187.16      186.72      7.05 o 
  -4  11   5       15.14       38.03      4.18 o 
  -2  11   5      556.79      507.75     10.10 o 
   0  11   5       27.96       32.61      3.69 o 
   2  11   5      425.86      402.66      7.79 o 
   4  11   5        5.99        8.93      2.60 o 
   6  11   5       16.77        5.02      3.16 o 
   8  11   5      105.29      102.28      5.58 o 
  10  11   5      897.30      851.71     14.24 o 
 -11  12   5       97.21       63.71      7.06 o 
  -9  12   5      174.02      157.85     10.89 o 
  -7  12   5     2269.20     2292.50     27.00 o 
  -5  12   5       59.83       62.70      5.08 o 
  -3  12   5      532.45      544.27     11.68 o 
  -1  12   5     2031.85     1980.50     23.10 o 
   1  12   5      289.67      237.85      7.38 o 
   3  12   5        0.13       -0.23      2.57 o 
   5  12   5      203.97      189.23      6.59 o 
   7  12   5      493.95      451.24     11.22 o 
   9  12   5        1.44        0.80      4.07 o 
  11  12   5      270.55      285.23      9.07 o 
 -12  13   5       44.33       58.63      7.05 o 
 -10  13   5       39.19       27.81      5.68 o 
  -8  13   5      208.87      229.70      7.43 o 
  -6  13   5      329.02      322.76      9.53 o 
  -4  13   5       47.31       39.71      4.73 o 
  -2  13   5      962.53      927.29     18.12 o 
   0  13   5      412.26      365.52      9.31 o 
   2  13   5        3.08        0.66      3.23 o 
   4  13   5       96.17      100.67      7.91 o 
   6  13   5      219.26      210.00      9.14 o 
   8  13   5       11.47       -3.09      3.51 o 
  10  13   5       59.81       60.51      5.48 o 
  12  13   5       13.20       13.61      5.12 o 
 -13  14   5        1.69       -4.77      7.24 o 
 -11  14   5       24.05       20.68      6.09 o 
  -9  14   5     1223.77     1165.76     19.24 o 
  -7  14   5      227.77      211.77      9.23 o 
  -5  14   5       66.81       62.17      5.53 o 
  -3  14   5       60.39       48.48      4.91 o 
  -1  14   5        0.40        2.39      3.55 o 
   1  14   5       17.29       35.64      4.43 o 
   3  14   5       41.32       46.01      5.41 o 
   5  14   5     1516.87     1450.23     23.17 o 
   7  14   5      183.54      172.16      7.76 o 
   9  14   5       22.15       19.37      4.55 o 
  11  14   5       88.02      105.76      8.10 o 
  13  14   5       11.79        1.49      5.82 o 
 -14  15   5       50.26       50.80      8.93 o 
 -12  15   5      152.63      147.70     11.33 o 
 -10  15   5        5.98        4.36      5.88 o 
  -8  15   5        0.02       -4.46      4.46 o 
  -6  15   5      552.90      529.10     13.92 o 
  -4  15   5        5.38       11.73      4.36 o 
  -2  15   5      119.94      124.30      6.73 o 
   0  15   5      555.41      495.52     12.19 o 
   2  15   5      458.93      419.85     10.62 o 
   4  15   5      493.06      461.63     14.43 o 
   6  15   5        0.51       -4.69      4.69 o 
   8  15   5        8.78       13.29      5.54 o 
  10  15   5      131.90      148.61      9.04 o 
  12  15   5      241.48      231.85     10.96 o 
  14  15   5       39.12       46.06      8.68 o 
 -15  16   5        0.20        3.90     11.16 o 
 -13  16   5       65.46       52.24      9.05 o 
 -11  16   5       23.11        8.40      7.16 o 
  -9  16   5     1075.29     1107.83     24.69 o 
  -7  16   5       38.40       42.90      7.58 o 
  -5  16   5       18.35       18.42      5.66 o 
  -3  16   5       48.00       38.62      5.40 o 
  -1  16   5     1020.81     1001.75     17.02 o 
   1  16   5     1522.29     1444.30     20.72 o 
   3  16   5      157.14      181.55     10.07 o 
   5  16   5       15.32       20.51      6.59 o 
   7  16   5       11.15       -0.96      5.07 o 
   9  16   5      107.22      117.90      9.88 o 
  11  16   5       16.67        2.31      5.90 o 
  13  16   5        0.63       -7.35      7.35 o 
  15  16   5       21.85        7.18      9.08 o 
 -14  17   5        0.71       -2.08     11.11 o 
 -12  17   5        0.43       -0.36      6.63 o 
 -10  17   5       40.34       54.07      8.75 o 
  -8  17   5       15.04        6.06      8.75 o 
  -6  17   5        7.91       -5.57      5.57 o 
  -4  17   5      212.42      211.52      9.84 o 
  -2  17   5      296.44      334.89     13.27 o 
   0  17   5        4.79       10.89      4.72 o 
   2  17   5       30.80       22.27      5.59 o 
   4  17   5       62.75       61.67      7.48 o 
   6  17   5       13.73       11.37      6.00 o 
   8  17   5        0.56        4.51      5.62 o 
  10  17   5       39.69       41.84      8.33 o 
  12  17   5       17.69       31.86     12.22 o 
  14  17   5        4.94       14.31     11.54 o 
 -13  18   5        8.57       48.30     13.93 o 
 -11  18   5        6.92       10.79      8.41 o 
  -9  18   5      218.65      207.31     12.84 o 
  -7  18   5       76.08       73.01      9.02 o 
  -5  18   5        8.64        4.45      7.29 o 
  -3  18   5        5.35        2.05      5.51 o 
  -1  18   5       47.82       61.35     10.35 o 
   1  18   5        7.76       11.54      9.69 o 
   3  18   5      105.32       95.37     10.35 o 
   5  18   5       91.43      114.51      9.62 o 
   7  18   5       49.87       44.16      7.73 o 
   9  18   5        7.88       16.50      7.48 o 
  11  18   5        0.59       13.13     10.99 o 
  13  18   5       82.13      123.76     26.03 o 
 -10  19   5        1.57        0.70     11.48 o 
  -8  19   5       85.84      107.49     13.83 o 
  -6  19   5       51.24       60.67      9.96 o 
  -4  19   5        2.77        3.26      5.82 o 
  -2  19   5       20.98        9.73      6.31 o 
   0  19   5       27.57       20.35      7.23 o 
   2  19   5       66.92       49.04      9.45 o 
   4  19   5       28.05       32.67      7.78 o 
   6  19   5       22.27       23.00      7.32 o 
   8  19   5       11.45       20.30      9.11 o 
  10  19   5       24.73       20.76     12.09 o 
  -9  20   5       16.11       18.74     13.76 o 
  -7  20   5      179.98      183.34     14.92 o 
  -5  20   5       78.93       90.33      9.64 o 
  -3  20   5       15.71       20.21      6.45 o 
  -1  20   5       10.77        7.38      7.34 o 
   1  20   5      486.62      589.83     21.28 o 
   3  20   5       40.61       41.80      9.57 o 
   5  20   5      125.71      127.66     12.15 o 
   7  20   5        6.43        5.02      8.60 o 
   9  20   5       23.28       25.25     12.49 o 
  -6  21   5        1.16       -8.51      8.51 o 
  -4  21   5        2.69       -0.75      8.41 o 
  -2  21   5        1.23        0.46      7.59 o 
   0  21   5        1.24        1.90      7.18 o 
   2  21   5      133.45      113.10     12.19 o 
   4  21   5        7.28        9.37      9.12 o 
   6  21   5        2.34       -1.13     11.16 o 
  -3  22   5        0.03        7.96      9.23 o 
  -1  22   5        1.97       -3.43      9.36 o 
   1  22   5       57.66       52.71     14.09 o 
   3  22   5        3.21       -6.15      8.50 o 
   1   1   6     5331.75     5453.59     49.97 o 
   0   2   6       85.92       74.67      3.60 o 
   2   2   6     2466.88     2624.69     23.48 o 
  -1   3   6      330.57      333.80      6.71 o 
   1   3   6      445.34      432.33      5.86 o 
   3   3   6     3136.83     3048.52     25.70 o 
  -2   4   6     1486.81     1602.88     15.62 o 
   0   4   6       22.00        5.25      1.67 o 
   2   4   6      519.42      704.00      7.63 o 
   4   4   6      148.61       60.60      2.83 o 
  -3   5   6     6750.03     6893.42     85.04 o 
  -1   5   6     1124.78     1264.24     13.34 o 
   1   5   6     1768.91     1870.17     16.37 o 
   3   5   6    12409.59    12813.57     77.38 o 
   5   5   6     6452.03     6580.47     47.63 o 
  -4   6   6      328.27      295.51      6.91 o 
  -2   6   6      139.56      236.27      8.73 o 
   0   6   6      394.98      367.49      5.71 o 
   2   6   6    13418.72    14375.27     88.85 o 
   4   6   6    10094.25    10438.89     66.51 o 
   6   6   6       62.76      137.04      4.65 o 
  -5   7   6       38.74       55.84      3.93 o 
  -3   7   6      284.60      343.59      7.62 o 
  -1   7   6     1272.88     1330.16     14.15 o 
   1   7   6     5200.79     5150.04     37.98 o 
   3   7   6     2711.36     2664.40     19.90 o 
   5   7   6     2584.98     2740.09     23.46 o 
   7   7   6       14.66       21.25      5.55 o 
  -6   8   6     2205.13     2369.97     25.57 o 
  -4   8   6       78.83       48.45      3.78 o 
  -2   8   6      948.06      922.10     13.17 o 
   0   8   6      104.43       96.72      3.76 o 
   2   8   6      111.15      119.41      3.82 o 
   4   8   6     4140.78     4210.01     31.07 o 
   6   8   6       17.74       23.75      3.76 o 
   8   8   6        1.19        3.71      3.55 o 
  -7   9   6        0.08       -0.13      2.67 o 
  -5   9   6     1810.62     1894.52     22.13 o 
  -3   9   6       59.99       67.37      4.73 o 
  -1   9   6       23.37       28.55      3.32 o 
   1   9   6      748.37      889.32     11.41 o 
   3   9   6     2717.42     2855.79     24.05 o 
   5   9   6      195.33      249.73      6.80 o 
   7   9   6     2283.34     2241.75     23.68 o 
   9   9   6      880.56      879.70     13.82 o 
  -8  10   6       19.93       30.69      4.03 o 
  -6  10   6      416.93      399.49      9.58 o 
  -4  10   6      409.54      395.69      9.27 o 
  -2  10   6      380.67      408.42      9.08 o 
   0  10   6      109.23       61.73      4.19 o 
   2  10   6      883.83      845.42     11.48 o 
   4  10   6     3319.96     3525.39     30.90 o 
   6  10   6      629.02      678.98     11.43 o 
   8  10   6      710.35      599.38     11.26 o 
  10  10   6       68.76       70.94      5.40 o 
  -9  11   6      479.47      422.79     10.18 o 
  -7  11   6        3.53        4.68      3.74 o 
  -5  11   6       95.39       98.19      5.66 o 
  -3  11   6      283.35      251.81      7.76 o 
  -1  11   6      406.40      374.37      8.96 o 
   1  11   6        2.25       24.08      6.71 o 
   3  11   6       63.26       71.33      4.07 o 
   5  11   6        2.10        3.41      3.15 o 
   7  11   6       78.29       85.81      5.16 o 
   9  11   6       44.06       27.34      4.39 o 
  11  11   6       77.41       55.68      5.64 o 
 -10  12   6      105.08      106.05      8.05 o 
  -8  12   6      763.67      819.98     13.93 o 
  -6  12   6      188.17      144.88      9.14 o 
  -4  12   6        0.00       -3.33      3.33 o 
  -2  12   6     1287.97     1252.62     17.70 o 
   0  12   6        1.73       -2.73      2.73 o 
   2  12   6      118.54      116.41      5.58 o 
   4  12   6       74.72       72.84     13.32 o 
   6  12   6      954.22      811.43     14.48 o 
   8  12   6      217.09      206.37      7.47 o 
  10  12   6      835.96      798.16     14.23 o 
  12  12   6       95.03       83.04      6.88 o 
 -11  13   6       87.46       77.50      6.97 o 
  -9  13   6      697.69      716.23     13.78 o 
  -7  13   6      677.20      730.75     18.89 o 
  -5  13   6      284.79      286.46      9.61 o 
  -3  13   6     4205.61     4158.66     41.40 o 
  -1  13   6     1206.92     1159.15     17.20 o 
   1  13   6      167.76      155.91      6.61 o 
   3  13   6      449.46      397.74     11.06 o 
   5  13   6      167.34      156.84     11.16 o 
   7  13   6        4.36       -0.53      4.03 o 
   9  13   6       11.26       -1.66      3.97 o 
  11  13   6      127.17      101.02      6.78 o 
  13  13   6      192.26      170.75      9.06 o 
 -12  14   6      138.44      133.65      8.34 o 
 -10  14   6       46.50       45.05      6.32 o 
  -8  14   6      148.71      160.42      7.43 o 
  -6  14   6        2.10       -3.65      3.65 o 
  -4  14   6       18.02        7.66      4.03 o 
  -2  14   6      112.84      106.85      6.27 o 
   0  14   6      569.39      527.85     12.06 o 
   2  14   6       26.35       11.68      4.52 o 
   4  14   6       16.99       -4.78      4.78 o 
   6  14   6      538.26      469.32     13.46 o 
   8  14   6       11.19        1.47      4.39 o 
  10  14   6        1.33       -4.15      4.31 o 
  12  14   6        0.16       -4.87      4.87 o 
  14  14   6        8.32        9.68     11.64 o 
 -13  15   6      212.75      211.49     14.81 o 
 -11  15   6       32.45       28.75      6.91 o 
  -9  15   6       13.19       10.26      5.44 o 
  -7  15   6       59.87       58.49      6.76 o 
  -5  15   6      649.48      664.45     16.33 o 
  -3  15   6       24.46       15.64      4.48 o 
  -1  15   6      297.26      265.54      9.10 o 
   1  15   6       70.07       70.91      5.78 o 
   3  15   6       37.68       29.32      6.37 o 
   5  15   6       11.48        5.86      5.77 o 
   7  15   6        0.32       -2.27      6.33 o 
   9  15   6        0.81       -0.46      5.41 o 
  11  15   6        0.10        5.03      5.85 o 
  13  15   6       46.06       52.77      8.62 o 
  15  15   6      145.72      147.46     13.73 o 
 -14  16   6       30.32       24.70      9.86 o 
 -12  16   6        3.41        2.24      6.96 o 
 -10  16   6        0.55       -5.42      5.42 o 
  -8  16   6        9.83       12.41      5.52 o 
  -6  16   6       17.82        6.45      5.44 o 
  -4  16   6       78.19       74.73      6.50 o 
  -2  16   6       51.50       27.35      5.25 o 
   0  16   6        1.09       -0.42      4.28 o 
   2  16   6       63.63       73.27      7.84 o 
   4  16   6        5.61        9.08      6.53 o 
   6  16   6        5.43       11.75      6.21 o 
   8  16   6      438.53      410.84     13.48 o 
  10  16   6       61.25       56.58      9.70 o 
  12  16   6        5.36        5.04      7.33 o 
  14  16   6       14.21       22.66     11.50 o 
 -13  17   6        0.95       -4.91      8.85 o 
 -11  17   6        1.06       -7.19      7.19 o 
  -9  17   6        0.00       -6.11      6.75 o 
  -7  17   6       75.07       76.99      9.00 o 
  -5  17   6       29.08       38.77      6.58 o 
  -3  17   6      460.74      464.67     14.77 o 
  -1  17   6     1761.27     1852.52     25.33 o 
   1  17   6      137.96      145.30      8.83 o 
   3  17   6       68.84       75.19      8.19 o 
   5  17   6      362.07      333.13     13.86 o 
   7  17   6        0.59        4.06      6.23 o 
   9  17   6        6.43        6.02      6.67 o 
  11  17   6        0.02        7.10      7.37 o 
  13  17   6       41.36       41.21     18.57 o 
 -12  18   6       42.67       50.02     14.01 o 
 -10  18   6       16.38       23.56      8.65 o 
  -8  18   6       19.01       13.70      7.53 o 
  -6  18   6       48.46       52.53      7.27 o 
  -4  18   6        0.00        1.85      5.45 o 
  -2  18   6       39.56       35.60      6.57 o 
   0  18   6        3.86        8.57      7.67 o 
   2  18   6        7.32        7.29      7.54 o 
   4  18   6      241.49      280.23     22.50 o 
   6  18   6       29.59       16.40      6.92 o 
   8  18   6       40.04       32.73      8.15 o 
  10  18   6       49.08       57.30      9.23 o 
  12  18   6       10.49       23.04     18.30 o 
 -11  19   6        8.58       16.39     12.70 o 
  -9  19   6       32.52       61.52     11.69 o 
  -7  19   6      440.13      484.42     17.66 o 
  -5  19   6      135.20      130.06      9.66 o 
  -3  19   6       27.17       30.16      6.79 o 
  -1  19   6       81.69      103.75      9.72 o 
   1  19   6      106.47      104.85     10.92 o 
   3  19   6       14.28       13.53      7.03 o 
   5  19   6        1.78       -1.54      6.43 o 
   7  19   6        2.57        5.64      6.91 o 
   9  19   6       10.02        9.43      8.87 o 
  11  19   6        9.24       36.73     20.20 o 
  -8  20   6        9.38        2.75     11.93 o 
  -6  20   6       43.36       45.59      9.21 o 
  -4  20   6        0.72       -3.27      5.99 o 
  -2  20   6       61.67       78.80     13.42 o 
   0  20   6        6.22        1.32      8.25 o 
   2  20   6      169.33      166.60     13.31 o 
   4  20   6       13.64        7.52      7.14 o 
   6  20   6        0.03       -1.44      7.30 o 
   8  20   6       29.80       36.30     10.51 o 
  -7  21   6       57.99       72.38     21.01 o 
  -5  21   6        3.64       11.11      8.86 o 
  -3  21   6        0.00        1.33      7.49 o 
  -1  21   6        6.46        4.81      7.66 o 
   1  21   6       45.53       34.69      9.74 o 
   3  21   6        7.74        6.66      9.03 o 
   5  21   6       67.89       98.32     12.36 o 
   7  21   6       16.80       30.01     12.97 o 
  -2  22   6        0.22       -9.25      9.25 o 
   0  22   6        0.48       -6.97     12.47 o 
   2  22   6        3.05       -7.50     16.40 o 
   0   1   7      388.73      436.29     10.24 o 
  -1   2   7     2049.01     2060.75     19.35 o 
   1   2   7     2034.05     2184.88     19.95 o 
  -2   3   7       50.84       52.62      3.07 o 
   0   3   7     1264.71     1114.90     11.35 o 
   2   3   7     3130.60     3368.17     30.55 o 
  -3   4   7     2217.99     2306.37     21.30 o 
  -1   4   7     7101.77     7324.72     48.52 o 
   1   4   7       98.75      137.32      4.78 o 
   3   4   7      330.96      339.94      6.25 o 
  -4   5   7      664.27      756.24      9.95 o 
  -2   5   7      167.03      153.08      5.21 o 
   0   5   7     1400.10     1597.86     15.23 o 
   2   5   7      170.83      178.32     10.25 o 
   4   5   7     2260.68     2175.16     18.37 o 
  -5   6   7      971.63      877.63     12.90 o 
  -3   6   7       61.50       62.04      3.76 o 
  -1   6   7      385.45      449.54      7.46 o 
   1   6   7       11.71        3.26      1.66 o 
   3   6   7       85.06       76.55      4.53 o 
   5   6   7      474.99      547.55      8.68 o 
  -6   7   7      672.57      556.31      9.81 o 
  -4   7   7      997.32     1111.08     15.17 o 
  -2   7   7      662.59      693.85     11.22 o 
   0   7   7       51.77       55.36      3.20 o 
   2   7   7     2742.00     2913.27     26.42 o 
   4   7   7      450.32      560.47      7.84 o 
   6   7   7       12.77       16.91      2.90 o 
  -7   8   7       11.75       24.69      4.02 o 
  -5   8   7      801.75      878.77     13.63 o 
  -3   8   7     2217.05     2109.29     23.49 o 
  -1   8   7       18.96       15.16      2.99 o 
   1   8   7      584.05      685.91      9.93 o 
   3   8   7      221.72      243.71      5.51 o 
   5   8   7      171.55      172.65      5.43 o 
   7   8   7      286.81      352.62      7.89 o 
  -8   9   7       35.13       35.75      3.97 o 
  -6   9   7      195.71      205.62      7.27 o 
  -4   9   7     3674.32     3664.73     36.10 o 
  -2   9   7      238.30      256.49      7.35 o 
   0   9   7       30.27       25.29      3.66 o 
   2   9   7     1095.30     1280.30     15.61 o 
   4   9   7     2407.43     2547.43     26.89 o 
   6   9   7      536.52      630.54     11.13 o 
   8   9   7     1502.90     1522.82     19.20 o 
  -9  10   7       27.61       44.65      4.92 o 
  -7  10   7     2013.32     2056.43     23.13 o 
  -5  10   7      129.17      131.45      6.33 o 
  -3  10   7       43.09       68.58      4.81 o 
  -1  10   7       18.93       17.88      3.38 o 
   1  10   7     2422.09     2422.53     26.35 o 
   3  10   7      110.02       91.14      4.38 o 
   5  10   7     1004.26      877.38     15.66 o 
   7  10   7       79.91       73.04      5.14 o 
   9  10   7       22.89       11.43      4.11 o 
 -10  11   7      759.30      717.83     13.70 o 
  -8  11   7        0.73       -0.70      3.43 o 
  -6  11   7      192.39      168.75      7.25 o 
  -4  11   7     2271.88     2211.22     25.93 o 
  -2  11   7      306.69      298.95      8.55 o 
   0  11   7      252.84      267.62     12.30 o 
   2  11   7      502.77      470.71     10.10 o 
   4  11   7       36.05       27.22      4.49 o 
   6  11   7      247.18      272.37      8.71 o 
   8  11   7       46.44       54.21      5.27 o 
  10  11   7      377.94      328.49      9.59 o 
 -11  12   7     1640.95     1583.26     21.82 o 
  -9  12   7      770.82      786.53     14.42 o 
  -7  12   7      364.62      343.51     10.11 o 
  -5  12   7      143.71      144.62      6.93 o 
  -3  12   7        1.07       -3.37      4.27 o 
  -1  12   7       30.69       24.88      4.12 o 
   1  12   7      520.79      529.13     11.06 o 
   3  12   7      419.25      347.58     12.71 o 
   5  12   7       87.31       91.01      7.71 o 
   7  12   7        9.59       -2.69      3.86 o 
   9  12   7      400.39      393.06     15.97 o 
  11  12   7      294.27      298.64      9.74 o 
 -12  13   7      102.51      103.33      7.79 o 
 -10  13   7     1428.10     1339.19     19.98 o 
  -8  13   7       18.64        9.25      4.01 o 
  -6  13   7        1.94       -3.71      3.71 o 
  -4  13   7      173.83      166.62      7.43 o 
  -2  13   7      166.58      194.23      7.61 o 
   0  13   7       63.83       70.68      5.46 o 
   2  13   7       16.23       12.74      5.00 o 
   4  13   7      607.76      562.14     15.65 o 
   6  13   7     2893.72     2550.99     42.91 o 
   8  13   7      596.69      506.75     16.15 o 
  10  13   7      123.57      127.77      7.90 o 
  12  13   7       66.23      105.37      7.75 o 
 -13  14   7       79.30       95.55      9.42 o 
 -11  14   7       18.52        8.30      5.66 o 
  -9  14   7      142.88      147.92      7.72 o 
  -7  14   7        1.25       -2.15      4.15 o 
  -5  14   7      343.67      360.51     10.81 o 
  -3  14   7       57.99       65.64      5.67 o 
  -1  14   7     1661.33     1637.48     22.21 o 
   1  14   7       15.80       25.11      9.71 o 
   3  14   7      139.59       90.53      8.01 o 
   5  14   7      378.48      284.03     12.33 o 
   7  14   7      304.22      308.09     11.74 o 
   9  14   7       23.27       23.23      9.08 o 
  11  14   7        1.11       -0.59      4.88 o 
  13  14   7      138.82      131.76      9.70 o 
 -14  15   7       53.25       40.83      8.70 o 
 -12  15   7       44.58       40.63      7.60 o 
 -10  15   7      169.81      161.66      9.03 o 
  -8  15   7       97.47       93.80      8.63 o 
  -6  15   7      241.17      269.94      9.86 o 
  -4  15   7        3.46       -3.88      5.71 o 
  -2  15   7      105.15      107.78      6.83 o 
   0  15   7      331.57      346.94     10.34 o 
   2  15   7       37.89       13.79      6.09 o 
   4  15   7      130.23       99.56      8.58 o 
   6  15   7       70.41       68.62      7.79 o 
   8  15   7      112.80      107.11      8.69 o 
  10  15   7       51.45       78.10      8.12 o 
  12  15   7        0.36        6.66      6.13 o 
  14  15   7        0.00       -6.82      6.82 o 
 -13  16   7        0.08       -7.96      7.96 o 
 -11  16   7        0.24       -1.48      6.14 o 
  -9  16   7      110.28      101.38      8.05 o 
  -7  16   7      305.76      351.06     12.63 o 
  -5  16   7       32.67       28.72      5.35 o 
  -3  16   7       87.52       83.97      6.69 o 
  -1  16   7       19.21       17.64      5.02 o 
   1  16   7      404.86      307.07     14.64 o 
   3  16   7        0.86       -1.29      5.61 o 
   5  16   7        8.81        1.90      6.15 o 
   7  16   7       49.26       72.19      8.66 o 
   9  16   7       31.62       18.95      6.62 o 
  11  16   7       68.67       87.28     10.05 o 
  13  16   7        0.56        0.56      8.82 o 
 -12  17   7        4.36        1.14      8.90 o 
 -10  17   7       21.39       11.52      6.99 o 
  -8  17   7      232.49      219.58     11.12 o 
  -6  17   7       11.02       -0.94      5.53 o 
  -4  17   7        0.71        0.08      5.39 o 
  -2  17   7      218.30      220.51      9.31 o 
   0  17   7      639.21      687.90     18.81 o 
   2  17   7       27.68       25.28      6.87 o 
   4  17   7       42.79       29.45      8.49 o 
   6  17   7      310.01      346.60     15.22 o 
   8  17   7       46.31       23.14      7.71 o 
  10  17   7        0.70       -7.11      7.11 o 
  12  17   7       23.77       27.48     10.43 o 
 -11  18   7      119.62      168.33     18.71 o 
  -9  18   7        0.03       -6.03      7.02 o 
  -7  18   7      141.17      169.74     11.91 o 
  -5  18   7        6.08        5.14      5.99 o 
  -3  18   7       31.11       28.42      6.48 o 
  -1  18   7       30.82       39.94      6.89 o 
   1  18   7      379.26      405.75     15.44 o 
   3  18   7       34.45       28.83      7.57 o 
   5  18   7        0.61        1.93      6.39 o 
   7  18   7       46.07       48.13      8.50 o 
   9  18   7       14.21       14.29      8.71 o 
  11  18   7        0.00       -2.99      8.71 o 
 -10  19   7       29.59       29.54     24.67 o 
  -8  19   7       21.23        7.33      9.63 o 
  -6  19   7      156.18      159.39     11.92 o 
  -4  19   7       76.30       88.82      8.62 o 
  -2  19   7       23.10       36.44      8.39 o 
   0  19   7       41.02       46.79      9.26 o 
   2  19   7       58.02       63.67      8.71 o 
   4  19   7       49.88       51.91      8.60 o 
   6  19   7        1.98       -3.24      6.87 o 
   8  19   7       12.08       26.77     10.06 o 
  10  19   7       14.97      -10.37     10.37 o 
  -7  20   7       39.19       27.56     10.35 o 
  -5  20   7        6.24       12.43      8.32 o 
  -3  20   7       98.29       94.40     10.47 o 
  -1  20   7       44.93       58.18     10.92 o 
   1  20   7       39.53       52.03     10.04 o 
   3  20   7       36.62       54.95      9.07 o 
   5  20   7        3.49        4.39      8.30 o 
   7  20   7        0.05       -6.55      7.18 o 
  -4  21   7        0.03       -7.05      7.05 o 
  -2  21   7        5.56       10.17     11.95 o 
   0  21   7       98.92      123.88     16.25 o 
   2  21   7       98.68       86.67     15.28 o 
   4  21   7        1.89        8.55     11.73 o 
   0   0   8    66955.56    70185.60   1301.13 o 
   1   1   8     1875.53     1923.59     22.48 o 
   0   2   8     2320.10     2365.77     23.68 o 
   2   2   8      299.74      261.79      6.11 o 
  -1   3   8      473.77      603.44      8.64 o 
   1   3   8     2376.93     2670.65     23.29 o 
   3   3   8      732.30      774.33     11.10 o 
  -2   4   8      754.40      717.99      9.47 o 
   0   4   8      242.73      249.20      8.86 o 
   2   4   8     3075.45     3381.51     27.32 o 
   4   4   8      112.23      109.04      4.34 o 
  -3   5   8     1240.98     1198.26     13.49 o 
  -1   5   8      125.58      117.61      3.41 o 
   1   5   8     1408.27     1410.00     13.77 o 
   3   5   8     5813.01     6021.80     42.49 o 
   5   5   8      983.36     1036.81     13.47 o 
  -4   6   8       46.75       32.91      4.84 o 
  -2   6   8      324.30      336.34      7.05 o 
   0   6   8      102.32      114.45      4.38 o 
   2   6   8        5.01        1.70      4.38 o 
   4   6   8      131.77      138.00      8.39 o 
   6   6   8        1.24       -1.23      2.43 o 
  -5   7   8      677.67      696.09     12.09 o 
  -3   7   8      573.73      575.65     12.09 o 
  -1   7   8        7.86       18.46      2.65 o 
   1   7   8       41.94       56.25      2.87 o 
   3   7   8      923.82     1074.95     11.27 o 
   5   7   8      756.86      798.06     10.99 o 
   7   7   8       72.01       68.39      4.10 o 
  -6   8   8      111.84      105.97      5.58 o 
  -4   8   8      697.37      810.63     13.35 o 
  -2   8   8     1997.10     1986.41     22.93 o 
   0   8   8      242.29      241.52      7.39 o 
   2   8   8     1080.93     1068.71     13.40 o 
   4   8   8      878.24      906.54     12.27 o 
   6   8   8      516.38      469.54      8.92 o 
   8   8   8      149.76      158.11     10.32 o 
  -7   9   8        4.47        4.03      3.24 o 
  -5   9   8     1834.86     1772.87     22.12 o 
  -3   9   8     2060.27     2016.20     23.76 o 
  -1   9   8      621.54      660.60     11.90 o 
   1   9   8     1421.16     1365.29     18.04 o 
   3   9   8      654.01      628.76     11.37 o 
   5   9   8      787.57      840.85     18.77 o 
   7   9   8      799.57      689.33     11.35 o 
   9   9   8      772.68      763.27     13.34 o 
  -8  10   8      808.47      743.14     12.59 o 
  -6  10   8       79.77       63.05      5.49 o 
  -4  10   8     4611.24     4512.79     43.75 o 
  -2  10   8      905.55      744.36     13.26 o 
   0  10   8       66.81       55.77      4.75 o 
   2  10   8       47.95       43.33      4.21 o 
   4  10   8      565.73      545.49     12.52 o 
   6  10   8      466.01      476.60     14.42 o 
   8  10   8       16.70        7.75      4.10 o 
  10  10   8       12.93        1.75      4.96 o 
  -9  11   8        1.66        1.95      3.97 o 
  -7  11   8      205.41      172.90      8.98 o 
  -5  11   8       58.61       57.01      5.89 o 
  -3  11   8      245.71      246.40     11.59 o 
  -1  11   8      181.34      156.34      6.62 o 
   1  11   8      994.29      986.16     16.58 o 
   3  11   8      405.78      394.38     12.84 o 
   5  11   8      859.28      861.30     16.46 o 
   7  11   8      328.72      287.64      9.47 o 
   9  11   8       86.51      114.19      6.62 o 
  11  11   8      455.47      499.06     12.13 o 
 -10  12   8        1.83        2.72      4.69 o 
  -8  12   8      572.53      587.17     12.31 o 
  -6  12   8       27.41       16.23      4.58 o 
  -4  12   8      130.97      125.21      6.97 o 
  -2  12   8      117.64      111.99      6.19 o 
   0  12   8       21.43        7.60      3.58 o 
   2  12   8     2512.46     2177.53     33.27 o 
   4  12   8      114.47      101.37      8.12 o 
   6  12   8      417.85      460.70     16.13 o 
   8  12   8        7.81       15.32      5.01 o 
  10  12   8       39.04       21.82      5.42 o 
  12  12   8       71.44       90.68      8.04 o 
 -11  13   8      255.40      212.18      9.08 o 
  -9  13   8        0.21       -1.60      5.25 o 
  -7  13   8        2.14       -2.62      4.21 o 
  -5  13   8      318.56      333.22     10.59 o 
  -3  13   8     1435.41     1436.68     20.69 o 
  -1  13   8      292.80      279.54      9.33 o 
   1  13   8       86.28       87.42      5.81 o 
   3  13   8       74.71       59.67      7.29 o 
   5  13   8       21.68       15.68      9.03 o 
   7  13   8      110.01      124.67      8.69 o 
   9  13   8        7.08        1.75      4.62 o 
  11  13   8        1.91       -4.82      4.82 o 
  13  13   8       46.77       41.13      7.51 o 
 -12  14   8        0.01        7.97      6.60 o 
 -10  14   8       48.30       35.56      5.76 o 
  -8  14   8       72.01       72.60      5.89 o 
  -6  14   8       47.51       55.91      5.89 o 
  -4  14   8        0.26       -2.14      4.04 o 
  -2  14   8      140.78      161.35      7.54 o 
   0  14   8      333.12      298.27      9.42 o 
   2  14   8      245.21      148.07      9.60 o 
   4  14   8     1371.89     1225.32     24.73 o 
   6  14   8       84.33       74.28     12.36 o 
   8  14   8      240.55      202.12     10.45 o 
  10  14   8       18.72       13.67      6.06 o 
  12  14   8       35.12       37.09      7.15 o 
  14  14   8        7.71       12.21      6.80 o 
 -13  15   8       12.81       14.83      6.71 o 
 -11  15   8       61.46       48.92      7.18 o 
  -9  15   8        4.56       13.20      5.20 o 
  -7  15   8      171.34      194.66     10.01 o 
  -5  15   8       92.33       98.23      7.54 o 
  -3  15   8      583.30      577.23     18.65 o 
  -1  15   8      199.38      175.06      8.07 o 
   1  15   8      508.39      424.91     14.79 o 
   3  15   8        8.11        9.07      6.36 o 
   5  15   8        7.38        4.29      6.03 o 
   7  15   8        5.02        5.89      9.25 o 
   9  15   8       90.30      104.58      9.16 o 
  11  15   8       37.54       32.25      8.83 o 
  13  15   8       64.23       70.53     10.36 o 
  15  15   8        0.90       -7.89      9.09 o 
 -14  16   8       51.59       60.18     22.77 o 
 -12  16   8       72.56       81.99      9.39 o 
 -10  16   8        4.51       13.56      6.17 o 
  -8  16   8       90.55       84.30      7.18 o 
  -6  16   8       44.45       50.92      6.49 o 
  -4  16   8        3.45       -1.44      4.59 o 
  -2  16   8      472.08      420.10     12.04 o 
   0  16   8      562.92      496.89     14.20 o 
   2  16   8      121.90      106.47      9.17 o 
   4  16   8      112.71      101.04      9.39 o 
   6  16   8        0.00       -6.07      6.07 o 
   8  16   8      204.14      180.40     11.81 o 
  10  16   8       23.91       31.64      7.23 o 
  12  16   8        9.90       13.50      7.86 o 
  14  16   8       12.56        9.17     13.41 o 
 -11  17   8        7.05       12.13      8.94 o 
  -9  17   8       13.37        8.31      6.17 o 
  -7  17   8      182.50      167.46     10.24 o 
  -5  17   8       55.39       57.57      7.60 o 
  -3  17   8      302.78      271.93     10.35 o 
  -1  17   8      318.22      342.54     12.86 o 
   1  17   8        0.70        2.81      6.99 o 
   3  17   8        2.10       -5.47      6.02 o 
   5  17   8        2.82       -2.63      6.01 o 
   7  17   8       98.06      104.42     10.03 o 
   9  17   8       98.79       96.23     10.50 o 
  11  17   8        4.76        5.62      7.40 o 
 -10  18   8       74.74       65.92     12.36 o 
  -8  18   8        0.00        5.25      6.76 o 
  -6  18   8       28.52       59.44      7.92 o 
  -4  18   8        0.88        5.46      6.13 o 
  -2  18   8       33.60       35.29      7.02 o 
   0  18   8      133.50      153.45     10.92 o 
   2  18   8      131.96      108.67     10.12 o 
   4  18   8        1.39       -5.40      5.40 o 
   6  18   8        0.09       -2.71      6.67 o 
   8  18   8       57.92       39.75      8.74 o 
  10  18   8       26.48      -10.18     10.44 o 
  -9  19   8        2.00       -3.46     12.17 o 
  -7  19   8        0.56        2.47      8.39 o 
  -5  19   8       34.04       24.36      7.38 o 
  -3  19   8      234.15      259.18     13.72 o 
  -1  19   8        1.25       -6.36      7.81 o 
   1  19   8       32.84       14.27      7.50 o 
   3  19   8       13.48        3.48      6.86 o 
   5  19   8        0.02       -6.71      6.71 o 
   7  19   8       33.13       19.54     10.34 o 
   9  19   8       28.52       25.01     12.68 o 
  -6  20   8        1.77        5.68     11.33 o 
  -4  20   8        0.07        4.41      7.49 o 
  -2  20   8        1.11        1.68      8.31 o 
   0  20   8       15.19       15.67      8.87 o 
   2  20   8       17.72       20.79      9.47 o 
   4  20   8        3.52        7.42      7.41 o 
   6  20   8        6.17        5.99      7.78 o 
  -3  21   8       48.78       66.79     12.55 o 
  -1  21   8       38.76       68.18     17.62 o 
   1  21   8      126.05      123.85     30.70 o 
   3  21   8        2.70       -8.07     11.02 o 
   0   1   9      561.82      773.73     14.61 o 
  -1   2   9      274.71      370.62      7.35 o 
   1   2   9     3409.91     3741.40     32.33 o 
  -2   3   9     1081.75     1143.77     13.05 o 
   0   3   9      520.76      414.92      6.58 o 
   2   3   9     1945.22     1940.07     19.09 o 
  -3   4   9       73.57       83.97      6.51 o 
  -1   4   9     3907.20     4027.18     32.62 o 
   1   4   9     2828.42     3192.23     26.57 o 
   3   4   9       91.93      148.06      4.93 o 
  -4   5   9       23.73       12.80      3.31 o 
  -2   5   9     2583.48     2567.04     26.63 o 
   0   5   9       57.80       85.35     11.07 o 
   2   5   9       97.60      119.03      4.75 o 
   4   5   9     1653.71     1645.29     16.77 o 
  -5   6   9     1689.47     1589.73     19.99 o 
  -3   6   9      328.88      317.89      9.62 o 
  -1   6   9        1.41       -3.03      3.03 o 
   1   6   9     5830.42     5877.60     43.00 o 
   3   6   9     2310.33     2413.53     21.47 o 
   5   6   9      376.64      332.14      7.80 o 
  -6   7   9       12.03        9.11      3.47 o 
  -4   7   9     1660.82     1680.83     20.90 o 
  -2   7   9        9.52        2.59      2.90 o 
   0   7   9      196.45      170.85      5.55 o 
   2   7   9     4401.16     4260.16     33.57 o 
   4   7   9      121.17      148.45      5.55 o 
   6   7   9      220.07      207.11      9.78 o 
  -7   8   9      660.14      664.79     11.37 o 
  -5   8   9      982.24     1010.67     15.81 o 
  -3   8   9     3452.10     3188.26     33.14 o 
  -1   8   9      249.21      260.57      8.70 o 
   1   8   9       16.12        3.59      3.09 o 
   3   8   9     1763.32     1863.47     28.35 o 
   5   8   9        9.03       -0.03      4.16 o 
   7   8   9        8.21       10.77      4.12 o 
  -8   9   9      485.06      440.55     25.24 o 
  -6   9   9       85.04       66.13      6.66 o 
  -4   9   9       24.19       17.49      4.40 o 
  -2   9   9     3281.25     3186.71     33.46 o 
   0   9   9      129.48      127.34      6.10 o 
   2   9   9      113.46      131.24     11.29 o 
   4   9   9      161.65      167.57      7.66 o 
   6   9   9     2998.59     2912.23     28.35 o 
   8   9   9      270.07      245.53     14.99 o 
  -9  10   9      347.43      318.64     21.30 o 
  -7  10   9     2025.09     1905.06     21.52 o 
  -5  10   9     1231.62     1178.95     18.03 o 
  -3  10   9     5265.67     5166.00     49.25 o 
  -1  10   9      354.69      404.21     12.09 o 
   1  10   9      755.51      769.70     13.64 o 
   3  10   9      110.78      140.21     11.73 o 
   5  10   9      148.64      145.88      7.78 o 
   7  10   9       64.79       36.64      5.78 o 
   9  10   9        4.47        0.85      4.10 o 
 -10  11   9      100.51       96.83     14.48 o 
  -8  11   9     1445.25     1483.24     19.04 o 
  -6  11   9     3047.60     2893.26     32.78 o 
  -4  11   9      207.08      213.29      8.20 o 
  -2  11   9      261.67      270.20     13.48 o 
   0  11   9       11.60        8.14      3.67 o 
   2  11   9      913.32      898.08     19.71 o 
   4  11   9      603.45      601.44     16.62 o 
   6  11   9     1621.83     1493.93     27.73 o 
   8  11   9       37.38       20.71      6.71 o 
  10  11   9      757.83      821.75     15.39 o 
 -11  12   9       36.25       55.70      8.34 o 
  -9  12   9        2.85       -5.28      5.43 o 
  -7  12   9       47.14       42.52      5.57 o 
  -5  12   9      294.13      338.26     10.26 o 
  -3  12   9      927.23      917.65     17.51 o 
  -1  12   9       98.92       90.37      6.00 o 
   1  12   9      424.83      430.38     12.08 o 
   3  12   9      441.58      423.68     14.24 o 
   5  12   9       33.46       35.73      6.53 o 
   7  12   9      565.34      568.63     17.37 o 
   9  12   9      390.49      265.93     10.28 o 
  11  12   9       61.87       62.87      7.06 o 
 -12  13   9      187.37      202.81     10.25 o 
 -10  13   9       30.06       32.55      5.71 o 
  -8  13   9      301.13      295.13      9.70 o 
  -6  13   9        7.04        5.56      4.36 o 
  -4  13   9        5.56        1.01      4.54 o 
  -2  13   9      351.90      328.48     10.22 o 
   0  13   9        0.30        2.01      3.78 o 
   2  13   9        6.82        0.02      5.09 o 
   4  13   9       47.93       44.28      7.12 o 
   6  13   9      650.33      570.51     17.52 o 
   8  13   9       85.27       50.93      7.29 o 
  10  13   9      120.26      128.60     13.87 o 
  12  13   9        8.68        5.98      5.75 o 
 -13  14   9       18.89       31.16      7.59 o 
 -11  14   9       34.56       36.46      6.37 o 
  -9  14   9        2.69       -2.67      6.71 o 
  -7  14   9        7.52        9.46      4.71 o 
  -5  14   9       73.09       78.48      6.56 o 
  -3  14   9       48.80       51.40      5.78 o 
  -1  14   9      217.22      237.44      9.03 o 
   1  14   9      199.59      203.13     10.95 o 
   3  14   9      505.53      431.37     15.80 o 
   5  14   9        2.44       10.06      6.38 o 
   7  14   9        1.51       -5.43      5.43 o 
   9  14   9       15.64       10.98      6.30 o 
  11  14   9        0.21       -0.08      6.25 o 
  13  14   9        0.20        2.11      7.14 o 
 -14  15   9       36.71       10.53      8.68 o 
 -12  15   9       15.47        9.37      6.36 o 
 -10  15   9        5.90       -1.54      4.94 o 
  -8  15   9      112.92      116.78      6.98 o 
  -6  15   9       62.50       53.95      6.30 o 
  -4  15   9        8.84        9.50      7.84 o 
  -2  15   9      219.63      221.93      9.10 o 
   0  15   9      186.91      214.20     11.52 o 
   2  15   9      501.66      450.42     15.85 o 
   4  15   9       27.11       16.90      6.35 o 
   6  15   9       11.72        8.29      6.38 o 
   8  15   9      161.46      112.83     10.32 o 
  10  15   9        1.25       -9.22      9.22 o 
  12  15   9        0.20       -6.79      6.79 o 
  14  15   9       39.73       36.31     11.40 o 
 -13  16   9        8.08       14.62     13.08 o 
 -11  16   9       23.23       14.00      8.20 o 
  -9  16   9        8.62        9.40      5.80 o 
  -7  16   9      149.82      148.83      8.86 o 
  -5  16   9       27.34       28.94     10.50 o 
  -3  16   9       32.08       23.35      5.58 o 
  -1  16   9        0.02        7.14      5.46 o 
   1  16   9       11.11       -5.82      5.82 o 
   3  16   9       32.87       42.35      7.71 o 
   5  16   9       63.15       64.54      8.94 o 
   7  16   9       33.62       22.39      7.87 o 
   9  16   9       21.07       22.82      8.02 o 
  11  16   9        0.07       -6.66      6.66 o 
  13  16   9        4.65       -9.83      9.83 o 
 -12  17   9        6.44       11.14     14.38 o 
 -10  17   9        9.05        9.07      6.45 o 
  -8  17   9       10.20       10.15      5.66 o 
  -6  17   9      259.89      261.62     12.01 o 
  -4  17   9        4.74        0.62      5.08 o 
  -2  17   9        0.87       -2.61      5.62 o 
   0  17   9        1.96       -0.52      6.24 o 
   2  17   9        1.01       -0.57      6.16 o 
   4  17   9        3.84       -2.44      6.58 o 
   6  17   9       16.16        8.04      7.22 o 
   8  17   9       69.58       87.02     10.20 o 
  10  17   9       42.93       52.96      9.98 o 
  12  17   9        0.02       -0.91      9.47 o 
  -9  18   9       19.58       25.49     10.41 o 
  -7  18   9      118.58      155.44     10.75 o 
  -5  18   9       60.74       66.39      8.05 o 
  -3  18   9       83.07       76.42      8.38 o 
  -1  18   9        3.61        2.32      6.66 o 
   1  18   9       35.50       32.87     12.23 o 
   3  18   9       18.79       18.98     11.05 o 
   5  18   9       12.88       11.64      7.52 o 
   7  18   9       44.65       25.27     10.33 o 
   9  18   9        1.00       -4.42      9.10 o 
  -8  19   9       28.43       20.80     10.27 o 
  -6  19   9      111.22      101.10     10.94 o 
  -4  19   9      125.29      120.62      9.79 o 
  -2  19   9       22.30       17.15      9.21 o 
   0  19   9        6.72        6.89      8.78 o 
   2  19   9        1.05       -6.85      7.94 o 
   4  19   9       10.26       21.45      8.14 o 
   6  19   9        0.31       -2.58      8.33 o 
   8  19   9        7.70       -4.83      8.70 o 
  -5  20   9      168.78      187.48     14.46 o 
  -3  20   9        1.79        9.19     11.27 o 
  -1  20   9       11.26        6.13     26.36 o 
   1  20   9        8.20        2.08      8.78 o 
   3  20   9        4.92        2.67      8.95 o 
   5  20   9        0.46        8.80     11.35 o 
   1   1  10      120.12      150.97      6.47 o 
   0   2  10     3260.48     3516.61     34.00 o 
   2   2  10      654.57      714.55     11.36 o 
  -1   3  10      109.44      139.86      4.95 o 
   1   3  10     4995.42     5388.44     40.37 o 
   3   3  10     1011.30     1089.27     14.92 o 
  -2   4  10      767.58      651.27     12.88 o 
   0   4  10        0.01       -0.30      6.78 o 
   2   4  10     3908.20     4245.38     34.26 o 
   4   4  10       12.64       13.70      3.09 o 
  -3   5  10        7.02        6.08      3.22 o 
  -1   5  10     1046.46     1051.85     14.61 o 
   1   5  10      545.79      545.94      8.48 o 
   3   5  10       85.14      113.69      4.37 o 
   5   5  10        9.36       11.14      3.53 o 
  -4   6  10      101.94      109.99      6.15 o 
  -2   6  10       30.49       54.68      4.91 o 
   0   6  10      134.54      102.11      6.60 o 
   2   6  10      253.87      196.01     11.58 o 
   4   6  10     1885.09     1868.47     23.26 o 
   6   6  10     3999.10     4051.56     37.06 o 
  -5   7  10      282.36      289.65      8.97 o 
  -3   7  10      579.10      526.90     11.15 o 
  -1   7  10       18.82       24.35      4.21 o 
   1   7  10      318.48      347.15      8.82 o 
   3   7  10      860.70      726.94     14.14 o 
   5   7  10     2874.55     2736.51     27.60 o 
   7   7  10      122.72       86.82      4.97 o 
  -6   8  10      482.47      489.44     12.13 o 
  -4   8  10     2202.26     2272.42     29.01 o 
  -2   8  10      129.23      154.54      6.93 o 
   0   8  10     5747.72     5638.43     56.15 o 
   2   8  10      875.98      899.31     16.67 o 
   4   8  10      223.39      206.88     14.43 o 
   6   8  10      169.20      193.27      8.16 o 
   8   8  10      124.68       99.33      5.72 o 
  -7   9  10        1.89        1.27      3.67 o 
  -5   9  10     4753.78     4705.57     50.37 o 
  -3   9  10      880.80      923.71     18.92 o 
  -1   9  10       31.70       44.17      4.89 o 
   1   9  10      301.76      367.53      9.74 o 
   3   9  10      291.44      285.57     11.83 o 
   5   9  10      827.12      803.23     15.87 o 
   7   9  10      413.12      436.51     19.25 o 
   9   9  10      258.39      217.01     12.99 o 
  -8  10  10      279.74      293.26      8.85 o 
  -6  10  10        7.39       -4.08      4.08 o 
  -4  10  10        0.92       -2.07      4.19 o 
  -2  10  10      139.79      135.80      6.96 o 
   0  10  10      439.81      426.29     12.04 o 
   2  10  10      692.96      691.24     17.35 o 
   4  10  10        2.36        2.20      4.98 o 
   6  10  10      329.40      336.04     11.07 o 
   8  10  10      325.66      313.12     17.74 o 
  10  10  10       31.20       32.67      5.01 o 
  -9  11  10      470.04      442.34     26.32 o 
  -7  11  10        6.32        4.64      4.39 o 
  -5  11  10      341.09      328.75     10.30 o 
  -3  11  10      860.39      827.01     15.54 o 
  -1  11  10        6.32       12.97      4.21 o 
   1  11  10       61.52       61.34      7.16 o 
   3  11  10      125.62      120.82      8.88 o 
   5  11  10       63.95       57.78      7.59 o 
   7  11  10      632.37      608.66     27.70 o 
   9  11  10        0.10       -0.68      5.01 o 
  11  11  10      111.75      113.11     11.15 o 
 -10  12  10      186.50      169.44     19.12 o 
  -8  12  10        7.61        4.17      4.32 o 
  -6  12  10        2.47        0.65      4.98 o 
  -4  12  10        0.19        0.00      4.13 o 
  -2  12  10     3742.33     3881.50     41.00 o 
   0  12  10       19.17       20.45      4.53 o 
   2  12  10        0.27        0.68      4.88 o 
   4  12  10       57.62       61.34      7.71 o 
   6  12  10      551.38      558.79     17.38 o 
   8  12  10      221.27      208.17     13.35 o 
  10  12  10      536.54      519.11     16.40 o 
  12  12  10        2.67        6.06      5.84 o 
 -11  13  10       57.72       50.11      9.51 o 
  -9  13  10       73.42       95.69     11.82 o 
  -7  13  10       41.46       40.67      5.83 o 
  -5  13  10      175.27      185.90      8.53 o 
  -3  13  10      333.34      325.10     10.55 o 
  -1  13  10        3.89        2.63      4.45 o 
   1  13  10        0.48       -0.44      5.09 o 
   3  13  10       21.66       17.94      6.27 o 
   5  13  10        6.36       -2.51      5.70 o 
   7  13  10      328.87      316.49     14.17 o 
   9  13  10        0.28       -3.61      6.32 o 
  11  13  10        6.27        1.34      6.27 o 
  13  13  10      140.32      119.32      9.33 o 
 -12  14  10       17.23       15.80      6.64 o 
 -10  14  10       29.26       19.05      5.72 o 
  -8  14  10        2.26       -4.30      4.30 o 
  -6  14  10        6.01       -4.02      4.47 o 
  -4  14  10      136.48      169.33      8.51 o 
  -2  14  10     1759.65     1691.64     25.59 o 
   0  14  10      126.52      155.34     10.32 o 
   2  14  10      239.79      189.14     10.96 o 
   4  14  10        6.54       -5.58      5.58 o 
   6  14  10        7.10       -2.43      6.07 o 
   8  14  10       76.72       59.50      9.02 o 
  10  14  10       19.34       21.82      7.62 o 
  12  14  10        6.85        9.52      6.80 o 
  14  14  10      118.32      102.72     14.21 o 
 -13  15  10        0.01       -6.03      8.46 o 
 -11  15  10      134.81      152.78     12.75 o 
  -9  15  10        8.17        1.50      4.94 o 
  -7  15  10       40.50       37.10      6.34 o 
  -5  15  10       27.79       28.09      5.67 o 
  -3  15  10       32.55       36.24      5.79 o 
  -1  15  10      449.01      464.55     15.97 o 
   1  15  10      233.94      265.27     12.73 o 
   3  15  10      512.11      474.60     16.81 o 
   5  15  10        3.09        1.96      6.29 o 
   7  15  10        0.58       -0.45      6.70 o 
   9  15  10      480.04      483.55     17.71 o 
  11  15  10       65.09       52.94     11.15 o 
  13  15  10        2.16       15.18     10.85 o 
 -12  16  10        1.46       -6.88     10.76 o 
 -10  16  10       47.42       44.77      7.43 o 
  -8  16  10        3.28        4.70      4.97 o 
  -6  16  10        3.12        9.49      5.43 o 
  -4  16  10        0.79       -2.78      4.85 o 
  -2  16  10       39.42       57.03      7.41 o 
   0  16  10      193.98      202.89     11.89 o 
   2  16  10       15.98        8.52      6.61 o 
   4  16  10        6.95        1.88      6.21 o 
   6  16  10       12.04       -5.91      6.97 o 
   8  16  10      111.83       87.75     10.47 o 
  10  16  10       67.98      104.31     12.05 o 
  12  16  10        1.06       -5.92      9.48 o 
 -11  17  10       56.63       39.50     10.02 o 
  -9  17  10        4.02        1.18      6.31 o 
  -7  17  10       51.70       63.01      8.16 o 
  -5  17  10       34.19       30.20      6.32 o 
  -3  17  10       57.66       46.39      7.45 o 
  -1  17  10      445.15      405.04     16.54 o 
   1  17  10      115.63      145.54     11.08 o 
   3  17  10       34.87       22.81     12.94 o 
   5  17  10       72.67       56.53      9.44 o 
   7  17  10       11.41        0.82      7.73 o 
   9  17  10       61.65       81.99     12.51 o 
  11  17  10        5.28        0.60      9.52 o 
  -8  18  10      106.12      101.39      9.17 o 
  -6  18  10       28.49       23.45      7.44 o 
  -4  18  10        1.12        6.67      7.80 o 
  -2  18  10      134.00      122.97     11.14 o 
   0  18  10      331.73      294.40     14.63 o 
   2  18  10      213.87      253.58     14.05 o 
   4  18  10       80.30       90.89     10.55 o 
   6  18  10        0.46       -7.26      7.26 o 
   8  18  10       46.45       78.26     14.04 o 
  -7  19  10        1.50        0.47      9.95 o 
  -5  19  10       89.46       80.84      9.96 o 
  -3  19  10        2.13       12.92     10.93 o 
  -1  19  10       37.45       20.54      8.44 o 
   1  19  10       37.88       47.52      9.22 o 
   3  19  10       17.16       17.95      8.14 o 
   5  19  10       47.27       59.79     15.47 o 
   7  19  10        5.64       -5.05     14.50 o 
  -2  20  10        8.86        7.72     11.57 o 
   0  20  10        1.63        3.23      9.31 o 
   2  20  10        0.79       -2.00      9.96 o 
   0   1  11      415.93      533.09     10.41 o 
  -1   2  11      383.80      411.87      7.91 o 
   1   2  11       27.36       28.85      3.21 o 
  -2   3  11       42.43       55.72     13.38 o 
   0   3  11        3.72        3.15      2.44 o 
   2   3  11     1060.57     1085.54     13.96 o 
  -3   4  11      763.24      690.75     12.04 o 
  -1   4  11      916.48      929.21     16.47 o 
   1   4  11      819.58      936.11     11.94 o 
   3   4  11       21.11       21.22      3.34 o 
  -4   5  11     1001.04      994.12     16.94 o 
  -2   5  11      770.14      715.01     14.15 o 
   0   5  11      452.69      428.76      9.56 o 
   2   5  11      125.95      116.16     10.09 o 
   4   5  11     1956.60     1956.39     23.77 o 
  -5   6  11     7160.19     7068.01     63.26 o 
  -3   6  11      652.39      557.47     12.67 o 
  -1   6  11      670.15      577.23     13.08 o 
   1   6  11     1671.75     1532.44     21.13 o 
   3   6  11     3612.83     3461.81     38.82 o 
   5   6  11     1256.11     1196.06     15.56 o 
  -6   7  11      313.44      358.22      9.53 o 
  -4   7  11        2.24        4.41      4.25 o 
  -2   7  11        0.01       -1.94      3.91 o 
   0   7  11     2604.29     2529.24     32.02 o 
   2   7  11     2271.20     2106.91     24.70 o 
   4   7  11      508.22      511.17     16.28 o 
   6   7  11      307.14      300.92     16.46 o 
  -7   8  11      287.14      286.69      9.00 o 
  -5   8  11       45.83       33.93      5.70 o 
  -3   8  11       14.28       -0.31      4.44 o 
  -1   8  11     5697.41     5607.06     86.31 o 
   1   8  11     2930.50     2859.78     44.81 o 
   3   8  11      200.23      185.89     43.45 o 
   5   8  11      362.13      354.99     11.35 o 
   7   8  11      144.77      177.39     10.05 o 
  -8   9  11       22.36       28.54      4.78 o 
  -6   9  11      287.01      293.38     12.76 o 
  -4   9  11     2263.66     2233.20     30.23 o 
  -2   9  11     6429.48     6497.14     60.18 o 
   0   9  11     1808.83     1855.32     25.37 o 
   2   9  11       70.87       47.46      6.99 o 
   4   9  11      637.92      612.54     17.35 o 
   6   9  11       70.31       72.13      6.90 o 
   8   9  11       73.78       72.80     10.91 o 
  -9  10  11       11.39        7.79      5.93 o 
  -7  10  11        9.84       10.64      4.33 o 
  -5  10  11      474.21      508.22     17.64 o 
  -3  10  11      747.24      725.49     14.75 o 
  -1  10  11       28.01       33.89      7.23 o 
   1  10  11      124.08      130.43      9.05 o 
   3  10  11       17.69        9.84      5.25 o 
   5  10  11      153.01      142.98     10.01 o 
   7  10  11      418.71      405.14     29.31 o 
   9  10  11       66.77       57.39     11.66 o 
 -10  11  11       25.26       12.15      8.69 o 
  -8  11  11      517.02      522.89     11.23 o 
  -6  11  11     3070.63     3168.02     36.35 o 
  -4  11  11        0.17        5.45      4.47 o 
  -2  11  11       60.26       74.69      6.24 o 
   0  11  11      301.21      284.65     18.53 o 
   2  11  11      126.18      104.82      8.68 o 
   4  11  11       80.93       75.10     11.31 o 
   6  11  11       55.80       40.88      9.20 o 
   8  11  11      211.61      219.05     12.73 o 
  10  11  11       28.43       13.82      6.48 o 
 -11  12  11        2.34        0.55      6.96 o 
  -9  12  11       87.44       85.08      6.62 o 
  -7  12  11       78.70       89.90      6.82 o 
  -5  12  11       11.20        4.37      4.75 o 
  -3  12  11       30.25       32.87      5.98 o 
  -1  12  11        0.35        0.71      4.07 o 
   1  12  11      273.86      247.50     12.01 o 
   3  12  11       88.05       82.70     11.52 o 
   5  12  11      279.03      271.55     13.06 o 
   7  12  11      838.87      839.17     22.16 o 
   9  12  11      101.03       93.01     10.21 o 
  11  12  11       63.96       52.09      8.16 o 
 -12  13  11       77.03       79.59      8.57 o 
 -10  13  11      410.85      315.19     27.96 o 
  -8  13  11      197.16      206.68      9.21 o 
  -6  13  11      231.74      242.94      9.91 o 
  -4  13  11      269.95      271.83     10.11 o 
  -2  13  11       23.05       27.32      5.57 o 
   0  13  11        4.19       16.23      7.22 o 
   2  13  11      164.90      167.26     10.72 o 
   4  13  11       19.74       24.81      6.76 o 
   6  13  11       33.81       33.02      7.66 o 
   8  13  11      254.44      209.72     12.93 o 
  10  13  11       28.53       35.30      8.65 o 
  12  13  11       10.77        0.61      7.08 o 
 -13  14  11       71.52       82.02     11.66 o 
 -11  14  11        0.25       -7.46      7.99 o 
  -9  14  11      101.94      109.78      7.41 o 
  -7  14  11      214.04      214.20     11.53 o 
  -5  14  11        4.24        3.36      5.66 o 
  -3  14  11       21.75       14.76      5.21 o 
  -1  14  11        5.38        8.65      6.00 o 
   1  14  11        0.11        2.82      5.69 o 
   3  14  11       11.51       -0.55      5.70 o 
   5  14  11       61.38       31.88     12.20 o 
   7  14  11      209.27      165.52     12.95 o 
   9  14  11        0.51       -5.05      6.93 o 
  11  14  11        1.28        6.92      7.92 o 
  13  14  11       44.60       44.03     10.04 o 
 -12  15  11      134.77      168.42     13.29 o 
 -10  15  11       12.32       10.22     11.94 o 
  -8  15  11       31.11       26.74      7.01 o 
  -6  15  11        8.57       15.41      5.67 o 
  -4  15  11        1.47        3.56      6.10 o 
  -2  15  11        2.40       -2.11      5.78 o 
   0  15  11        7.88       16.44      6.49 o 
   2  15  11       59.78       55.41      8.11 o 
   4  15  11      321.68      307.76     14.55 o 
   6  15  11       67.69       90.68     10.27 o 
   8  15  11       81.03      105.51     11.03 o 
  10  15  11        7.00       12.54     10.76 o 
  12  15  11        2.39        5.43     10.83 o 
 -11  16  11        0.44       -8.60      8.60 o 
  -9  16  11        2.18       -1.43      5.38 o 
  -7  16  11        1.33       -5.15      5.29 o 
  -5  16  11        9.33        2.96      5.54 o 
  -3  16  11       29.15       25.37      6.68 o 
  -1  16  11       11.15       17.65      7.06 o 
   1  16  11       99.04       98.60      9.99 o 
   3  16  11       21.42       30.94      8.06 o 
   5  16  11       85.04       63.41     11.29 o 
   7  16  11       27.50       26.99      8.62 o 
   9  16  11        0.42       -2.93      8.67 o 
  11  16  11       17.31       20.04     10.66 o 
  -8  17  11        2.34        2.64      6.07 o 
  -6  17  11        5.57        1.97      5.97 o 
  -4  17  11        2.11       -1.02      6.04 o 
  -2  17  11      126.11      130.42     11.23 o 
   0  17  11       56.24       51.53      8.71 o 
   2  17  11        5.37        5.09      7.13 o 
   4  17  11        1.17       -3.12      7.28 o 
   6  17  11       33.34       37.86     10.15 o 
   8  17  11        0.30        0.57      9.28 o 
  -7  18  11        9.27        8.62      8.27 o 
  -5  18  11        0.00       -1.23      6.71 o 
  -3  18  11      124.50      126.41     11.90 o 
  -1  18  11       15.80       20.16      8.11 o 
   1  18  11        1.21       -2.72      6.82 o 
   3  18  11        3.08       -7.63      7.63 o 
   5  18  11       12.63       21.91      9.93 o 
   7  18  11        3.80        4.89     11.72 o 
  -4  19  11       62.29       46.99     13.40 o 
  -2  19  11        6.62       -2.14      8.63 o 
   0  19  11       88.40       88.65     11.94 o 
   2  19  11       83.19       79.84     12.52 o 
   4  19  11        0.01      -10.10     10.10 o 
   0   0  12     2032.61     1787.82     55.02 o 
   1   1  12     1256.48     1471.87     21.38 o 
   0   2  12      458.05      403.02      8.82 o 
   2   2  12      679.35      660.24     11.79 o 
  -1   3  12       87.15       85.26      6.39 o 
   1   3  12      129.80       98.69     10.42 o 
   3   3  12       57.88       52.30      4.30 o 
  -2   4  12     1827.52     1883.61     23.15 o 
   0   4  12      329.51      293.15      8.47 o 
   2   4  12        4.82        2.31      3.76 o 
   4   4  12       85.37       78.04      5.50 o 
  -3   5  12      113.20      114.19      6.81 o 
  -1   5  12      133.59      115.64      6.85 o 
   1   5  12        1.97       -2.04      7.73 o 
   3   5  12      841.52      792.23     13.30 o 
   5   5  12       24.68       24.19      4.31 o 
  -4   6  12      882.02      938.57     17.32 o 
  -2   6  12       81.79       77.73      6.19 o 
   0   6  12      154.43      163.30      8.16 o 
   2   6  12      185.28      206.65     10.05 o 
   4   6  12     2367.61     2344.00     34.87 o 
   6   6  12     1029.10     1128.01     17.00 o 
  -5   7  12     8758.83     8808.33     96.87 o 
  -3   7  12      289.85      325.32     10.68 o 
  -1   7  12      996.91      982.27     18.43 o 
   1   7  12       40.26       45.69      5.87 o 
   3   7  12     1648.86     1682.62     29.39 o 
   5   7  12      525.05      586.96     21.80 o 
   7   7  12      101.72       92.90      6.54 o 
  -6   8  12      633.47      564.92     12.99 o 
  -4   8  12     2025.16     1918.09     27.41 o 
  -2   8  12      300.75      310.65     10.97 o 
   0   8  12      807.91      789.16     21.82 o 
   2   8  12     2279.39     2177.47     36.96 o 
   4   8  12       89.55       72.65     17.05 o 
   6   8  12       18.66       12.04      5.99 o 
   8   8  12       66.85       69.42     10.48 o 
  -7   9  12      832.79      806.79     14.84 o 
  -5   9  12       71.28       49.04      6.53 o 
  -3   9  12      857.59      826.02     17.44 o 
  -1   9  12      398.69      391.62     12.49 o 
   1   9  12       49.68       46.40      7.17 o 
   3   9  12      385.29      390.32     14.50 o 
   5   9  12      676.35      620.75     17.64 o 
   7   9  12       73.08       75.70      7.73 o 
   9   9  12      123.08      117.65     14.49 o 
  -8  10  12      195.11      193.89     23.08 o 
  -6  10  12      268.37      258.23     13.16 o 
  -4  10  12     1894.72     2081.44     27.46 o 
  -2  10  12     1857.24     1847.45     25.28 o 
   0  10  12       16.67       14.74      5.57 o 
   2  10  12      172.33      176.96     10.60 o 
   4  10  12      283.23      298.41     19.02 o 
   6  10  12       69.53       49.69      7.79 o 
   8  10  12       98.96       80.83     18.50 o 
  10  10  12      181.00      153.22      9.82 o 
  -9  11  12      126.97      110.64     12.06 o 
  -7  11  12      355.13      350.61     10.12 o 
  -5  11  12      123.82      135.98      8.01 o 
  -3  11  12      954.96     1052.06     18.54 o 
  -1  11  12       40.98       42.49      6.19 o 
   1  11  12      117.77      112.81      9.23 o 
   3  11  12       38.97       35.29      6.94 o 
   5  11  12        0.97       -5.43      5.43 o 
   7  11  12        3.28       -0.16      6.50 o 
   9  11  12       81.28       81.58      9.64 o 
  11  11  12        5.19       -2.12     11.53 o 
 -10  12  12       22.50       17.69      5.87 o 
  -8  12  12       38.86       25.10      5.12 o 
  -6  12  12       56.81       24.40      5.67 o 
  -4  12  12       64.42       69.39      6.73 o 
  -2  12  12     1249.00     1199.60     22.24 o 
   0  12  12      219.43      254.53     12.32 o 
   2  12  12      145.89      138.95     10.18 o 
   4  12  12       12.45       23.66      6.92 o 
   6  12  12        6.71        0.17      6.29 o 
   8  12  12      119.53      143.78     11.64 o 
  10  12  12       23.25       26.12      8.54 o 
  12  12  12        4.45        1.75      8.22 o 
 -11  13  12       34.22       29.54      6.90 o 
  -9  13  12       63.54       63.34      6.49 o 
  -7  13  12       18.00       23.36      6.22 o 
  -5  13  12       16.83        5.26      5.07 o 
  -3  13  12       70.18       78.91      7.10 o 
  -1  13  12       56.00       60.28      8.53 o 
   1  13  12       98.55       70.77      8.67 o 
   3  13  12        0.74       -5.45      5.45 o 
   5  13  12        0.23        5.14      6.52 o 
   7  13  12      104.48       98.72     10.58 o 
   9  13  12      259.91      271.03     17.20 o 
  11  13  12       67.40       47.31      9.61 o 
  13  13  12       11.25       52.90     10.76 o 
 -12  14  12       46.30       65.71     12.42 o 
 -10  14  12       27.85       24.31      6.44 o 
  -8  14  12       34.76       33.84      5.94 o 
  -6  14  12        0.25        0.77      5.36 o 
  -4  14  12       99.92      118.75      8.43 o 
  -2  14  12      722.57      753.32     20.50 o 
   0  14  12      105.00      101.16      9.40 o 
   2  14  12       68.45       62.17      8.83 o 
   4  14  12      381.56      451.70     17.17 o 
   6  14  12      215.74      234.75     13.72 o 
   8  14  12      157.84      156.56     12.48 o 
  10  14  12       10.74       32.59      9.07 o 
  12  14  12        2.07       11.75     10.37 o 
 -11  15  12        0.24       -1.21      7.05 o 
  -9  15  12       16.00        3.19      5.53 o 
  -7  15  12        0.11       -5.06      5.06 o 
  -5  15  12       12.37       11.44      5.68 o 
  -3  15  12       61.17       67.86      9.57 o 
  -1  15  12      179.46      193.42     12.07 o 
   1  15  12       67.83       70.08     10.49 o 
   3  15  12      184.35      184.86     12.28 o 
   5  15  12      221.65      235.33     13.72 o 
   7  15  12        3.77       13.61      8.20 o 
   9  15  12       28.85       16.98     10.84 o 
  11  15  12       11.70      -14.83     16.13 o 
 -10  16  12        6.73       24.72      8.71 o 
  -8  16  12       41.80       37.01      6.36 o 
  -6  16  12       18.05       10.62      6.16 o 
  -4  16  12       67.13      100.86      9.51 o 
  -2  16  12       34.26       30.33     10.07 o 
   0  16  12       88.92       67.16      9.36 o 
   2  16  12        7.34        0.68      6.86 o 
   4  16  12       16.58       17.47      7.88 o 
   6  16  12        0.13       -2.79      7.28 o 
   8  16  12       61.79       41.16     14.46 o 
  10  16  12        3.67        3.81     12.88 o 
  -7  17  12        4.70        1.73      6.95 o 
  -5  17  12      168.27      203.90     13.41 o 
  -3  17  12        1.77        9.09      7.48 o 
  -1  17  12        0.04       -6.80      6.80 o 
   1  17  12        0.35       -2.04      6.81 o 
   3  17  12        0.61       -2.88      7.24 o 
   5  17  12        4.24        6.96      7.76 o 
   7  17  12       49.77       48.57     14.88 o 
  -6  18  12       14.93       35.65     17.89 o 
  -4  18  12        6.93       -3.75      8.42 o 
  -2  18  12       34.23       28.47     15.56 o 
   0  18  12       77.22       54.66     11.26 o 
   2  18  12       27.70       22.20     14.93 o 
   4  18  12        0.03       -6.35     10.77 o 
   6  18  12       36.89       81.33     21.69 o 
   0   1  13      160.93      138.57      6.45 o 
  -1   2  13      208.35      176.43     16.69 o 
   1   2  13      201.73      233.53     17.02 o 
  -2   3  13       12.31       17.46      6.59 o 
   0   3  13      611.06      535.80     27.14 o 
   2   3  13      169.25      152.07     24.45 o 
  -3   4  13       46.48       62.02      5.88 o 
  -1   4  13       57.79       63.47     11.72 o 
   1   4  13     1858.18     1803.00     22.91 o 
   3   4  13     1181.03     1127.02     17.78 o 
  -4   5  13      425.12      443.47     11.31 o 
  -2   5  13      968.23      945.09     17.77 o 
   0   5  13      330.97      336.90     12.95 o 
   2   5  13       11.57        1.99      9.87 o 
   4   5  13     2530.12     2488.19     33.32 o 
  -5   6  13     1946.93     1940.32     25.21 o 
  -3   6  13       52.97       62.55      6.21 o 
  -1   6  13        0.04       -3.67      5.45 o 
   1   6  13      108.59       96.17     11.67 o 
   3   6  13      743.71      734.99     19.35 o 
   5   6  13      105.93      149.90     11.43 o 
  -6   7  13       17.38       12.35      4.55 o 
  -4   7  13      507.74      555.85     14.31 o 
  -2   7  13       22.59       33.40      5.69 o 
   0   7  13     3857.83     3886.43     47.03 o 
   2   7  13     1535.02     1551.44     27.23 o 
   4   7  13     1748.55     1744.50     31.39 o 
   6   7  13      240.73      226.18     32.00 o 
  -7   8  13       40.89       41.10      5.60 o 
  -5   8  13        5.29        5.29      5.02 o 
  -3   8  13      661.52      686.45     15.98 o 
  -1   8  13     3325.78     3424.52     41.77 o 
   1   8  13      139.18      149.31      9.97 o 
   3   8  13     1612.09     1605.34     28.49 o 
   5   8  13      375.30      311.03     19.53 o 
   7   8  13      126.54      109.93      9.41 o 
  -8   9  13        0.78       -2.78      5.26 o 
  -6   9  13        3.16       -0.57      4.81 o 
  -4   9  13     1816.64     1812.56     27.53 o 
  -2   9  13      555.77      556.54     16.27 o 
   0   9  13     1143.88     1207.10     24.72 o 
   2   9  13      203.26      215.53     11.66 o 
   4   9  13       34.81       25.18      6.83 o 
   6   9  13       22.17       28.26      7.16 o 
   8   9  13        6.80        9.90      7.02 o 
  -9  10  13      196.72      170.45     15.71 o 
  -7  10  13       20.74       21.21      5.37 o 
  -5  10  13      235.19      285.28     11.53 o 
  -3  10  13      397.76      394.16     12.94 o 
  -1  10  13       79.80       87.47      8.62 o 
   1  10  13       84.82       75.06      8.37 o 
   3  10  13       19.57       10.09     10.10 o 
   5  10  13       41.40       31.25      7.12 o 
   7  10  13      142.83      169.47     17.07 o 
   9  10  13       84.14       84.51     12.19 o 
 -10  11  13        0.00        4.69      7.63 o 
  -8  11  13      336.82      331.00     29.94 o 
  -6  11  13        6.57       -2.18      5.39 o 
  -4  11  13     1530.74     1571.49     26.13 o 
  -2  11  13        9.50       13.32      5.69 o 
   0  11  13        1.64        0.05      5.76 o 
   2  11  13        2.49       10.15      6.06 o 
   4  11  13     1040.82     1044.46     29.53 o 
   6  11  13       19.49        7.25      6.58 o 
   8  11  13       89.80       91.27     10.51 o 
  10  11  13       52.33       45.16     11.21 o 
 -11  12  13       21.33       35.61     12.37 o 
  -9  12  13       24.40       20.27      6.33 o 
  -7  12  13       85.26       67.83      6.46 o 
  -5  12  13       18.85       21.18      5.77 o 
  -3  12  13       47.87       51.39      6.55 o 
  -1  12  13      257.79      270.84     13.00 o 
   1  12  13       66.57       78.25      9.09 o 
   3  12  13      104.94      104.79      9.92 o 
   5  12  13        3.42       -1.87      6.24 o 
   7  12  13      356.53      394.23     19.55 o 
   9  12  13       63.25      113.41     11.88 o 
  11  12  13        1.45        8.58      9.49 o 
 -12  13  13       29.11       34.43     14.38 o 
 -10  13  13      242.39      260.43     19.54 o 
  -8  13  13      169.48      176.90      8.63 o 
  -6  13  13       20.50       22.64      6.13 o 
  -4  13  13      117.40      123.48      8.35 o 
  -2  13  13       56.92       56.70      8.29 o 
   0  13  13      209.25      210.83     13.61 o 
   2  13  13       28.81       31.13      7.63 o 
   4  13  13        9.30       -3.09      6.44 o 
   6  13  13        5.65        6.54      7.29 o 
   8  13  13       71.38      104.56     12.56 o 
  10  13  13       47.27       72.69     12.29 o 
  12  13  13       37.60       25.70     35.45 o 
 -11  14  13       24.66       36.10     10.21 o 
  -9  14  13       13.30       23.74      6.69 o 
  -7  14  13       50.16       47.27      6.41 o 
  -5  14  13       43.82       50.81      7.12 o 
  -3  14  13       17.29       24.58      7.58 o 
  -1  14  13       78.08       91.14     11.39 o 
   1  14  13       12.17        5.62      6.86 o 
   3  14  13        2.07        2.84      6.30 o 
   5  14  13       45.15       61.82     13.87 o 
   7  14  13       53.68       76.70     10.50 o 
   9  14  13        1.80       -7.66      7.66 o 
  11  14  13       35.67       35.58     15.43 o 
 -10  15  13       67.26       97.28     13.56 o 
  -8  15  13       75.14      112.33      7.73 o 
  -6  15  13       46.12       49.71      7.29 o 
  -4  15  13       27.56        8.05      7.15 o 
  -2  15  13       46.68       35.22      8.25 o 
   0  15  13       19.62       20.81      7.40 o 
   2  15  13        4.41       11.65      8.65 o 
   4  15  13       16.99       35.46      8.59 o 
   6  15  13        1.93       -8.94      8.94 o 
   8  15  13       11.87       15.77     12.03 o 
  10  15  13        2.95      -11.92     11.92 o 
  -7  16  13       33.72       39.41      7.06 o 
  -5  16  13       37.20       44.60      8.89 o 
  -3  16  13        0.87       -0.82      7.21 o 
  -1  16  13        2.19       11.73      7.69 o 
   1  16  13      152.97      189.94     12.99 o 
   3  16  13       49.82       83.33     10.49 o 
   5  16  13       30.73       26.08     12.80 o 
   7  16  13       58.99       61.50     15.04 o 
  -6  17  13        9.71       -1.64      9.81 o 
  -4  17  13       75.72       52.05     11.80 o 
  -2  17  13      135.03      147.77     14.03 o 
   0  17  13       24.69       34.47     15.47 o 
   2  17  13        3.27       -9.34      9.34 o 
   4  17  13       19.93       42.75     16.27 o 
   6  17  13        5.11        3.60     27.85 o 
  -1  18  13       22.33       27.16     12.32 o 
   1  18  13       45.48       52.08     14.17 o 
   1   1  14      169.63      105.01      5.52 o 
   0   2  14       59.12       55.11      4.36 o 
   2   2  14     1040.50     1050.68     15.85 o 
  -1   3  14       24.33       17.65      4.17 o 
   1   3  14      668.66      612.07     12.10 o 
   3   3  14      990.83      984.42     18.50 o 
  -2   4  14        1.36        1.78      4.44 o 
   0   4  14      466.21      460.78     13.00 o 
   2   4  14      939.20      887.94     19.97 o 
   4   4  14      122.59      116.92      9.31 o 
  -3   5  14       14.03        9.50      5.00 o 
  -1   5  14      300.17      284.88     10.57 o 
   1   5  14       39.00       26.19     19.25 o 
   3   5  14       36.24       57.27     13.32 o 
   5   5  14       51.33       57.37      7.04 o 
  -4   6  14       84.01       90.04      7.09 o 
  -2   6  14      167.09      154.99      8.53 o 
   0   6  14     1002.25      926.79     18.74 o 
   2   6  14      622.43      675.89     21.37 o 
   4   6  14     1693.40     1645.82     30.70 o 
   6   6  14      973.86      970.02     20.16 o 
  -5   7  14       59.63       68.79      7.17 o 
  -3   7  14      241.51      243.67     10.26 o 
  -1   7  14     1700.01     1745.26     29.12 o 
   1   7  14       43.54       51.63      7.62 o 
   3   7  14      771.38      773.86     21.55 o 
   5   7  14      181.40      181.37     24.35 o 
   7   7  14      253.86      255.04     28.88 o 
  -6   8  14      915.14     1034.81     21.61 o 
  -4   8  14      708.20      705.52     16.54 o 
  -2   8  14      195.83      198.63      9.79 o 
   0   8  14        8.06       12.86      6.38 o 
   2   8  14      291.47      264.65     12.86 o 
   4   8  14      437.87      396.83     32.14 o 
   6   8  14        1.42        2.11      6.43 o 
   8   8  14      483.16      469.49     57.12 o 
  -7   9  14       71.86       49.81      7.15 o 
  -5   9  14      625.63      647.16     16.31 o 
  -3   9  14        5.49       10.90      5.93 o 
  -1   9  14      116.81      101.26      9.25 o 
   1   9  14      125.00      110.31     12.58 o 
   3   9  14      185.30      194.38     11.91 o 
   5   9  14      146.68      142.37     19.82 o 
   7   9  14      373.94      371.89     28.42 o 
   9   9  14        9.71        1.60      7.40 o 
  -8  10  14       56.64       48.40      8.05 o 
  -6  10  14      140.11      143.05      8.52 o 
  -4  10  14      731.66      725.57     17.58 o 
  -2  10  14      149.57      166.24      9.58 o 
   0  10  14        0.55       -5.99      5.99 o 
   2  10  14      330.65      337.56     14.57 o 
   4  10  14      191.85      193.78     12.31 o 
   6  10  14       68.73       82.70      9.71 o 
   8  10  14        0.17       -8.14      8.14 o 
  10  10  14       99.21      125.51     22.31 o 
  -9  11  14      249.78      256.99     24.69 o 
  -7  11  14       31.60       24.19      6.46 o 
  -5  11  14      174.86      169.35      9.96 o 
  -3  11  14        2.02        5.14     10.72 o 
  -1  11  14       12.60        1.88      6.03 o 
   1  11  14       21.74       19.06      6.80 o 
   3  11  14       31.42       44.66      8.39 o 
   5  11  14        0.72       -5.82      5.82 o 
   7  11  14      167.43      191.38     12.99 o 
   9  11  14       36.47       59.81     10.17 o 
  11  11  14       84.26       79.16     11.59 o 
 -10  12  14        0.79        5.00      8.42 o 
  -8  12  14       60.95       85.86     18.49 o 
  -6  12  14       76.71       57.64      7.81 o 
  -4  12  14      281.62      366.16     13.62 o 
  -2  12  14       61.78       34.99      7.68 o 
   0  12  14        0.57       -1.83      6.02 o 
   2  12  14       40.67       38.14      8.71 o 
   4  12  14       92.32       89.14     10.02 o 
   6  12  14        0.10       -1.99      6.92 o 
   8  12  14        2.59        6.64      7.65 o 
  10  12  14       15.02       15.40      8.96 o 
  12  12  14       33.55       38.95     14.89 o 
 -11  13  14       12.39       18.06     24.26 o 
  -9  13  14       17.96       34.12      8.30 o 
  -7  13  14        9.93        7.22      5.64 o 
  -5  13  14        2.50        1.27      5.71 o 
  -3  13  14      151.64      154.94     11.33 o 
  -1  13  14       44.61       51.62      8.56 o 
   1  13  14       57.91       68.44      9.04 o 
   3  13  14      214.38      241.40     13.77 o 
   5  13  14      107.26      136.45     13.82 o 
   7  13  14       75.05       88.26     10.71 o 
   9  13  14        3.40        0.02      9.99 o 
  11  13  14       15.61       10.03     13.90 o 
 -10  14  14      118.58      140.07     14.54 o 
  -8  14  14      152.92      172.06     10.06 o 
  -6  14  14        2.80        8.95      6.67 o 
  -4  14  14        7.89       -6.53      6.53 o 
  -2  14  14       48.20       53.13      8.97 o 
   0  14  14      202.43      225.39     18.18 o 
   2  14  14      276.16      329.01     15.53 o 
   4  14  14       48.19       69.00     11.54 o 
   6  14  14        1.11        7.24      7.87 o 
   8  14  14      143.27      154.98     18.41 o 
  10  14  14       28.80       27.09     16.13 o 
  -7  15  14       52.85       42.32      8.25 o 
  -5  15  14       26.95       29.21     10.31 o 
  -3  15  14       14.24        9.75      7.81 o 
  -1  15  14      101.63      126.29     12.29 o 
   1  15  14      166.14      237.72     14.14 o 
   3  15  14       19.47       29.61      8.72 o 
   5  15  14      164.53      187.39     19.23 o 
   7  15  14        0.45        5.38     12.22 o 
  -6  16  14        0.04       -5.07      9.18 o 
  -4  16  14        0.04       -6.95     21.55 o 
  -2  16  14      180.86      193.73     18.07 o 
   0  16  14      584.24      565.01     23.24 o 
   2  16  14      186.08      196.96     43.24 o 
   4  16  14       12.37        9.70     11.62 o 
   6  16  14        6.09        1.64     11.88 o 
  -1  17  14        7.21       13.90     15.32 o 
   1  17  14       21.62       31.10     13.23 o 
   0   1  15      101.78       99.28      6.14 o 
  -1   2  15      670.53      614.47     12.48 o 
   1   2  15        2.33        0.33      5.40 o 
  -2   3  15        1.39        0.44      5.30 o 
   0   3  15     1083.03     1000.59     19.38 o 
   2   3  15        3.49       -2.65      7.30 o 
  -3   4  15       22.90       19.47      5.74 o 
  -1   4  15      110.57      120.47      7.91 o 
   1   4  15      767.70      742.50     19.27 o 
   3   4  15      357.81      354.89     12.24 o 
  -4   5  15       22.79        9.74      6.34 o 
  -2   5  15      671.40      617.71     15.27 o 
   0   5  15       55.15       45.67      6.49 o 
   2   5  15      846.89      800.31     20.51 o 
   4   5  15       14.94        3.73      8.29 o 
  -5   6  15       39.37       35.35      6.80 o 
  -3   6  15       22.84       12.08      5.75 o 
  -1   6  15       74.53       64.27      7.00 o 
   1   6  15       72.83       64.87     15.43 o 
   3   6  15      149.30      126.13     24.81 o 
   5   6  15        2.00       -5.20      6.08 o 
  -6   7  15      210.93      204.51     10.21 o 
  -4   7  15       65.50       49.17      6.38 o 
  -2   7  15      373.79      355.30     12.51 o 
   0   7  15      128.99      122.05      9.78 o 
   2   7  15     3797.01     3839.75     50.92 o 
   4   7  15     1457.47     1408.99     29.11 o 
   6   7  15      358.92      397.58     46.84 o 
  -7   8  15        6.33        7.96      6.42 o 
  -5   8  15      458.07      428.00     17.34 o 
  -3   8  15       13.58       11.15      5.70 o 
  -1   8  15       57.43       69.08      8.43 o 
   1   8  15      145.64      132.49     12.05 o 
   3   8  15        3.22       -4.28      6.04 o 
   5   8  15      145.89      146.52     23.33 o 
   7   8  15       23.18       20.70     10.05 o 
  -8   9  15       22.91       33.73     15.26 o 
  -6   9  15      346.81      382.36     14.29 o 
  -4   9  15      390.60      403.35     13.53 o 
  -2   9  15      317.95      296.43     15.46 o 
   0   9  15      117.41      130.47     10.19 o 
   2   9  15      433.56      442.91     16.62 o 
   4   9  15      119.49      104.76     14.66 o 
   6   9  15       86.63       88.86     14.96 o 
   8   9  15       16.18       12.06     12.21 o 
  -9  10  15        5.62       16.22      7.98 o 
  -7  10  15        8.91        6.75      6.16 o 
  -5  10  15        1.96       -1.44      5.43 o 
  -3  10  15      182.13      218.51     12.84 o 
  -1  10  15       60.97       44.12      8.13 o 
   1  10  15        1.85       -0.50      6.42 o 
   3  10  15      362.92      374.64     16.07 o 
   5  10  15      320.92      345.67     15.90 o 
   7  10  15      223.22      207.20     15.58 o 
   9  10  15        3.16       -2.30      7.54 o 
 -10  11  15       30.38       21.68     10.85 o 
  -8  11  15       61.72       79.56      9.26 o 
  -6  11  15       33.85        8.23      5.94 o 
  -4  11  15      171.45      181.45     10.54 o 
  -2  11  15      276.46      241.65     12.93 o 
   0  11  15       58.65       39.29      8.16 o 
   2  11  15       33.83       25.99      7.66 o 
   4  11  15       61.43       61.28      9.59 o 
   6  11  15        0.01       -6.66      6.66 o 
   8  11  15        1.56        6.74      7.33 o 
  10  11  15      109.41      149.53     19.39 o 
  -9  12  15       79.45       99.70     14.04 o 
  -7  12  15       12.26       16.77      7.54 o 
  -5  12  15        0.43       -2.91      6.22 o 
  -3  12  15       29.50       22.53      7.61 o 
  -1  12  15       24.87       44.58      8.41 o 
   1  12  15       31.90       31.60      8.19 o 
   3  12  15       14.71       15.20      7.51 o 
   5  12  15       99.88      116.06     11.40 o 
   7  12  15       37.25       64.31     10.40 o 
   9  12  15      158.37      205.31     25.82 o 
  -8  13  15       58.68       62.89     10.36 o 
  -6  13  15       59.35       62.67      8.07 o 
  -4  13  15      394.68      469.17     24.14 o 
  -2  13  15       37.90       66.44     11.19 o 
   0  13  15        2.50        3.88      7.06 o 
   2  13  15       71.33       88.81     10.42 o 
   4  13  15        2.95       -4.15      7.00 o 
   6  13  15      205.54      252.27     17.59 o 
   8  13  15       52.86       88.14     16.63 o 
  -7  14  15        0.25        1.47      7.25 o 
  -5  14  15       30.75       21.18      8.29 o 
  -3  14  15       30.92       50.66      9.27 o 
  -1  14  15       85.32       85.02     10.71 o 
   1  14  15       69.03       79.20     11.86 o 
   3  14  15      149.07      157.24     16.85 o 
   5  14  15       83.87      107.88     16.48 o 
   7  14  15       21.69       42.54     14.40 o 
  -6  15  15       13.77        6.54     11.68 o 
  -4  15  15        0.00        5.05     17.55 o 
  -2  15  15       53.37       42.33     17.49 o 
   0  15  15        8.63       29.31     12.52 o 
   2  15  15       17.88       18.10     27.38 o 
   4  15  15        4.51      -10.00     10.00 o 
   6  15  15       11.88      -15.45     15.45 o 
  -1  16  15       36.98       56.68     13.62 o 
   1  16  15        1.34       16.49     12.73 o 
   0   0  16      506.46      448.03     29.97 o 
   1   1  16     2376.11     2364.90     36.10 o 
   0   2  16      140.95      133.49      9.80 o 
   2   2  16       92.07       59.25     10.06 o 
  -1   3  16        9.48       15.35      8.55 o 
   1   3  16      147.54      133.22      9.69 o 
   3   3  16       74.27       92.71      8.07 o 
  -2   4  16        0.34        1.88      4.99 o 
   0   4  16      126.93      108.15     10.03 o 
   2   4  16      170.40      158.84     17.30 o 
   4   4  16        0.00       -0.29      5.08 o 
  -3   5  16      261.00      268.57     13.27 o 
  -1   5  16        6.93       11.19      5.46 o 
   1   5  16        4.95       -2.31      5.58 o 
   3   5  16      787.28      728.96     20.57 o 
   5   5  16      621.10      648.39     19.81 o 
  -4   6  16       87.53       78.67      9.01 o 
  -2   6  16      154.34      139.77      8.98 o 
   0   6  16        6.15       17.08      6.55 o 
   2   6  16      143.47      111.52      9.97 o 
   4   6  16       11.77       21.12     11.61 o 
   6   6  16      146.88      153.58     20.21 o 
  -5   7  16      534.19      618.55     17.61 o 
  -3   7  16       26.69        0.45      5.34 o 
  -1   7  16       31.20       42.38      7.63 o 
   1   7  16       17.27       21.10      7.06 o 
   3   7  16      104.55      101.64     14.60 o 
   5   7  16      103.67       99.11     10.36 o 
   7   7  16        3.88       -9.80     14.07 o 
  -6   8  16      157.29      156.76     13.64 o 
  -4   8  16      251.72      237.32     13.47 o 
  -2   8  16      355.80      360.04     14.75 o 
   0   8  16      110.29      130.58     10.42 o 
   2   8  16       19.58       10.50      6.84 o 
   4   8  16      102.58       98.85     12.64 o 
   6   8  16      116.31       90.38     17.03 o 
   8   8  16        9.12        0.78     10.67 o 
  -7   9  16        6.69        2.29      7.09 o 
  -5   9  16       11.26        7.29     11.17 o 
  -3   9  16        0.09        1.50      6.32 o 
  -1   9  16      130.03      136.40     10.57 o 
   1   9  16       15.38       24.61      7.65 o 
   3   9  16       41.46       27.03      8.24 o 
   5   9  16       95.07       74.49     11.23 o 
   7   9  16       13.05        7.14      7.41 o 
   9   9  16        5.63        0.99      8.98 o 
  -8  10  16       12.15        7.58      8.90 o 
  -6  10  16       24.91       23.53      9.39 o 
  -4  10  16      556.76      552.15     23.77 o 
  -2  10  16       20.08       15.49      6.99 o 
   0  10  16      155.06      132.24     11.15 o 
   2  10  16       54.07       51.11     14.26 o 
   4  10  16        2.25        7.97      7.35 o 
   6  10  16       33.63       28.68      8.37 o 
   8  10  16        9.52       -5.24      7.90 o 
  10  10  16       33.29       42.70     13.80 o 
  -9  11  16       36.71       45.85     14.55 o 
  -7  11  16       54.44       64.66      8.64 o 
  -5  11  16        3.98        1.19      8.45 o 
  -3  11  16        1.28       -3.32     10.96 o 
  -1  11  16       23.51       13.16      7.29 o 
   1  11  16       19.70       10.23     12.87 o 
   3  11  16       16.17       19.04      7.75 o 
   5  11  16       37.27       54.62      9.24 o 
   7  11  16        8.91        2.81     10.20 o 
   9  11  16       30.41       28.20     12.87 o 
  -8  12  16      117.84      103.77     17.73 o 
  -6  12  16       45.63       47.27     10.00 o 
  -4  12  16      160.89      139.56     11.52 o 
  -2  12  16       25.34       25.22      7.95 o 
   0  12  16       80.57       77.79     10.21 o 
   2  12  16       12.69       10.08      7.62 o 
   4  12  16        0.55       -2.85      7.24 o 
   6  12  16      163.45      176.66     19.21 o 
   8  12  16       74.31       64.60     15.37 o 
  -7  13  16       73.58       72.64     11.42 o 
  -5  13  16       11.06       -8.53      8.53 o 
  -3  13  16       54.13       57.55     13.57 o 
  -1  13  16      286.47      325.33     15.70 o 
   1  13  16       56.27       67.99     10.19 o 
   3  13  16       88.54      145.56     23.18 o 
   5  13  16      130.06      135.45     17.67 o 
   7  13  16       33.95       56.24     14.62 o 
  -4  14  16        4.30       -5.66      9.37 o 
  -2  14  16      255.53      292.64     24.61 o 
   0  14  16       22.86        5.54     10.81 o 
   2  14  16       41.51       85.11     15.07 o 
   4  14  16       31.29       10.39     12.33 o 
   0   1  17      185.94      154.19      8.94 o 
  -1   2  17      126.24      131.73     10.81 o 
   1   2  17       30.03       50.76      7.18 o 
  -2   3  17      124.01      128.48     10.32 o 
   0   3  17      132.04      131.74     12.04 o 
   2   3  17        0.83       -1.55      7.00 o 
  -3   4  17       47.67       52.13      7.68 o 
  -1   4  17       48.50       42.85      7.81 o 
   1   4  17       51.94       53.11     14.13 o 
   3   4  17      357.35      366.95     46.90 o 
  -4   5  17       69.80       76.23      8.75 o 
  -2   5  17      149.06      169.70     13.98 o 
   0   5  17        5.94        1.86      6.42 o 
   2   5  17       90.36       72.66      9.33 o 
   4   5  17      109.46      134.78     22.72 o 
  -5   6  17      281.79      312.68     13.83 o 
  -3   6  17       33.23       31.95      7.86 o 
  -1   6  17      126.37      114.65      9.85 o 
   1   6  17        2.88       -2.62      8.47 o 
   3   6  17      255.10      274.74     15.96 o 
   5   6  17      185.11      191.87     17.43 o 
  -6   7  17        1.12       10.52     10.33 o 
  -4   7  17        2.42        0.41      6.81 o 
  -2   7  17        4.85       -4.25      7.13 o 
   0   7  17      155.30      171.21     12.29 o 
   2   7  17       29.00       21.40      7.54 o 
   4   7  17       10.98       13.97      9.46 o 
   6   7  17       19.87       11.72      7.65 o 
  -7   8  17       16.05       17.01      8.43 o 
  -5   8  17      376.57      378.82     15.04 o 
  -3   8  17        7.41       -1.87     15.18 o 
  -1   8  17      425.41      526.73     18.08 o 
   1   8  17      122.19      132.30     11.27 o 
   3   8  17       28.65       20.25      7.97 o 
   5   8  17        1.58        4.84      7.30 o 
   7   8  17        2.20       -0.90      7.16 o 
  -8   9  17       54.55       63.73     13.29 o 
  -6   9  17       63.96       57.21      9.24 o 
  -4   9  17       17.49       31.17     10.25 o 
  -2   9  17      198.82      241.72     20.72 o 
   0   9  17      148.04      128.62     11.11 o 
   2   9  17        6.28       -6.85      6.85 o 
   4   9  17        9.87       -4.13      7.59 o 
   6   9  17      128.64      120.67     25.41 o 
   8   9  17       13.18        2.87      8.84 o 
  -9  10  17        9.94       14.38     12.13 o 
  -7  10  17      108.19      128.77     14.80 o 
  -5  10  17      117.96       92.92      9.79 o 
  -3  10  17       34.79       38.67      9.20 o 
  -1  10  17        2.03       -0.14      7.37 o 
   1  10  17        7.21        8.86      7.60 o 
   3  10  17       11.12        7.45      7.33 o 
   5  10  17        9.16       -3.71      7.40 o 
   7  10  17        1.60       -5.81     10.06 o 
   9  10  17        8.32       -5.36     11.55 o 
  -6  11  17      373.27      468.05     19.21 o 
  -4  11  17        0.06      -14.37     14.91 o 
  -2  11  17       15.36       17.31      8.06 o 
   0  11  17       26.60       13.62      8.12 o 
   2  11  17      187.48      218.29     14.36 o 
   4  11  17       25.38       13.44     11.11 o 
   6  11  17       99.68       94.30     16.14 o 
  -5  12  17        1.12        4.04     12.38 o 
  -3  12  17       95.01      103.85     12.14 o 
  -1  12  17        0.07       -7.97      7.97 o 
   1  12  17       35.26       31.45     11.98 o 
   3  12  17       10.86        3.37     10.73 o 
   5  12  17       89.57       96.24     15.82 o 
  -2  13  17        4.09        4.88     15.79 o 
   0  13  17       26.18       20.29     13.83 o 
   2  13  17       52.06       36.33     13.12 o 
   1   1  18       10.23       17.97      8.55 o 
   0   2  18      126.61      125.67     26.49 o 
   2   2  18       64.32       73.38      9.46 o 
  -1   3  18        1.37       -4.12      8.10 o 
   1   3  18      192.23      177.35     34.11 o 
   3   3  18      177.76      173.05     21.21 o 
  -2   4  18      229.76      197.16     12.46 o 
   0   4  18      823.64      862.88     21.65 o 
   2   4  18      221.81      240.06     26.43 o 
   4   4  18      251.93      186.44     13.31 o 
  -3   5  18       19.81       23.75      8.05 o 
  -1   5  18        0.10       -7.76      7.76 o 
   1   5  18      104.15      131.81     11.10 o 
   3   5  18      100.80       86.83     18.78 o 
   5   5  18      107.50      111.25     11.38 o 
  -4   6  18        0.08       -6.28      6.30 o 
  -2   6  18       84.07       80.63     11.90 o 
   0   6  18        0.03       -2.90      8.41 o 
   2   6  18       13.18       24.73     10.61 o 
   4   6  18      146.24      158.32     12.41 o 
   6   6  18      259.49      248.49     26.29 o 
  -5   7  18        2.16       -6.02      6.62 o 
  -3   7  18       14.70        9.89      9.18 o 
  -1   7  18        8.17        3.92      8.15 o 
   1   7  18        4.45        4.88      7.13 o 
   3   7  18       51.25       51.78     10.86 o 
   5   7  18       44.08       42.96     11.67 o 
   7   7  18       66.75       57.23     11.75 o 
  -6   8  18        0.61       -8.72      8.72 o 
  -4   8  18       78.59      114.40     11.98 o 
  -2   8  18        5.79        3.87     11.36 o 
   0   8  18      192.07      221.97     14.50 o 
   2   8  18      302.15      272.42     15.01 o 
   4   8  18        5.15       12.96      8.34 o 
   6   8  18       46.10       54.05     11.83 o 
   8   8  18       68.91       90.44     33.62 o 
  -7   9  18        1.20        4.87      9.45 o 
  -5   9  18        0.02        6.42     11.74 o 
  -3   9  18      147.30      150.63     15.16 o 
  -1   9  18        2.00       -6.84      6.84 o 
   1   9  18        6.61        7.42      7.88 o 
   3   9  18      273.97      314.53     16.33 o 
   5   9  18       34.83       22.06      9.84 o 
   7   9  18        0.00       -4.90     10.71 o 
  -6  10  18       84.03       95.33     14.24 o 
  -4  10  18        0.91       24.09     19.18 o 
  -2  10  18       55.77       66.84     14.98 o 
   0  10  18        0.39        3.65      9.45 o 
   2  10  18       44.91       42.21     13.40 o 
   4  10  18        0.00       -9.13     26.57 o 
   6  10  18      138.95      123.28     17.57 o 
  -1  11  18       41.36       24.35     25.75 o 
   1  11  18       19.33       35.07     12.58 o 
   3  11  18        1.03        6.64     10.91 o 
   0   1  19        0.96        8.83     11.37 o 
  -1   2  19        1.15       -8.77      9.77 o 
   1   2  19        3.64        4.79     12.50 o 
  -2   3  19        0.24        3.74      8.75 o 
   0   3  19       55.28       58.28     42.94 o 
   2   3  19        1.43        4.45      8.65 o 
  -3   4  19        0.03        5.35      6.76 o 
  -1   4  19        4.43        6.20     11.45 o 
   1   4  19       38.83       62.59     10.95 o 
   3   4  19        8.83        1.60      7.75 o 
  -4   5  19       93.86       96.20     11.71 o 
  -2   5  19       81.79       86.25     15.24 o 
   0   5  19       18.85       16.14      9.39 o 
   2   5  19       20.08       19.25      8.24 o 
   4   5  19      214.93      265.55     29.83 o 
  -5   6  19      218.00      256.25     17.65 o 
  -3   6  19       21.16       22.22     10.52 o 
  -1   6  19      134.20      144.30     14.59 o 
   1   6  19        0.03        5.32      8.76 o 
   3   6  19        2.12        9.91     11.41 o 
   5   6  19        0.02       -8.41      8.41 o 
  -6   7  19        3.40        9.49      9.75 o 
  -4   7  19       20.69       28.42     31.58 o 
  -2   7  19       24.14       38.28     10.74 o 
   0   7  19       48.02       44.83     11.03 o 
   2   7  19      231.08      271.10     19.59 o 
   4   7  19        3.64        7.48      9.23 o 
   6   7  19        4.15       -6.99     11.20 o 
  -5   8  19        3.10       11.46     12.16 o 
  -3   8  19       57.12       51.95     21.69 o 
  -1   8  19       47.51       91.63     23.99 o 
   1   8  19        1.70       -2.82      9.04 o 
   3   8  19        0.44       10.46     11.20 o 
   5   8  19        0.64       -2.46     10.88 o 
  -4   9  19       58.44       44.19     21.15 o 
  -2   9  19      438.37      506.69     42.03 o 
   0   9  19       14.51        1.30     11.06 o 
   2   9  19       15.10       22.44     26.84 o 
   4   9  19      187.09      212.16     27.79 o 
   0   2  20      125.67       81.47     21.01 o 
   2   2  20       73.94       35.49     23.46 o 
  -1   3  20       31.40       25.45     13.78 o 
   1   3  20      338.98      470.76     66.62 o 
   3   3  20      104.57      115.14     17.26 o 
  -2   4  20        3.84       21.97     11.01 o 
   0   4  20        0.11       -2.33     11.88 o 
   2   4  20        2.63       20.58     13.42 o 
   4   4  20       61.25       58.94     14.51 o 
  -3   5  20       64.93       85.18     15.67 o 
   1   5  20      280.19      257.27     23.30 o 
   3   5  20      179.68      201.15     24.67 o 
  -2   6  20       21.01       13.65     12.27 o 
   0   6  20      108.22      125.52     27.52 o 
   2   6  20       10.84       25.21     17.35 o 
                                                 
